# Supplementary material for: Evaluation and comparison of different breast cancer prognosis scores based on gene expression data
Source: Breast Cancer Res. 2023 Feb 8;25:17. doi: 10.1186/s13058-023-01612-9 (PMC9906838; doi:10.1186/s13058-023-01612-9)
Supplement: Supplementary file 1 — Additional file 1. Code and data used in the study. [file 13058_2023_1612_MOESM1_ESM.zip]

Archive with 3 entries (3 files):
- brca_eval_analysis_script_v1.4.R
- brca_eval_wrangling_script.R
- brca_patient_outcomes.csv
