# Supplementary material for: Evaluation and comparison of different breast cancer prognosis scores based on gene expression data
Source: Breast Cancer Res. 2023 Feb 8;25:17. doi: 10.1186/s13058-023-01612-9 (PMC9906838; doi:10.1186/s13058-023-01612-9)
Supplement: Supplementary file 1 — Additional file 1. Code and data used in the study. [file 13058_2023_1612_MOESM1_ESM.zip › brca_patient_outcomes.csv]

METABRIC.ID	PAM50_cat	Basal	Her2	LumA	LumB	Normal	MP	MP_cat	EPClin	EPClin_cat	EP	EP_cat	ODx	ODx_cat	Dx_Age	Menopause	Nodes	CT	HT	Grade	Size	Stage	DeathBreast	Death	T	TLR	LR	TDR	DR	ER.Expr	Her2.Expr	PR.Expr	Ki67	PREDICT	PREDICT_OS	PREDICT_deltaCT	ROR
MB-0000	Normal	0.08957733207400673	-0.5343643535525412	0.39274736963493456	-0.6027469652736122	0.7825189154731135	0.3510978979959405	High	4.377004922357735	High	5.025017579849056	High	38.92272249232319	High	75.65	post	10	0	1	3	22	2	0	0	4215	4215	0	4215	0	1	0	0	0	3.2670179504790777	17.27	6.03	-0.33181076351141314
MB-0002	LumA	-0.5920269142864379	-0.179578313673643	0.542891466183645	0.14027757832556936	0.07328610930477299	0.3466758180646127	High	2.381935652008737	Low	4.971198757174061	Low	32.48065510974557	High	43.19	pre	0	0	1	3	10	1	0	0	2539	2539	0	2539	0	1	0	1	0	0.7549206337086164	87.19	1.5	-0.20346999884271744
MB-0005	LumB	-0.16282421218814092	0.20527352571306504	-0.0320845350270437	0.5530423115362056	-0.46473766693465807	0.06777981136121414	High	3.378316748609136	High	4.993988387889771	Low	59.41703875851695	High	48.87	pre	1	2	1	2	15	2	1	1	4911	4911	0	4599	1	1	0	1	0	0.8080501460002942	85.65	1.56	0.15460008603868292
MB-0006	LumB	-0.5163784971193813	0.15762931946426753	0.36349664833033934	0.4300533084236472	-0.17130507987557358	0.04971027784871948	High	3.726896789274358	High	4.988917104551277	Low	46.416516862031244	High	47.68	pre	3	2	1	2	25	2	0	0	4948	4948	0	4948	0	1	0	1	0	1.6774887758463262	73.1	3.39	-0.031580006015133485
MB-0008	LumB	-0.15528338584196447	0.04312953347925418	-0.13554275126694207	0.3314604058894487	-0.32978749187147843	-0.2272796599187619	High	4.369963067081289	High	4.99986809671889	Low	62.85034039585837	High	76.97	post	8	3	1	3	40	2	1	1	1241	564	1	941	1	1	0	1	0	3.5861615768187396	9.75	5.74	0.11973180351074578
MB-0010	LumB	-0.09438040617985158	0.4574228027354308	-0.37372719617578887	0.5928060345261308	-0.6458398413699785	-0.12015858572021763	High	3.0822393870303655	Low	4.972283525108448	Low	100	High	78.77	post	0	0	1	3	31	4	1	1	234	234	0	88	1	1	0	1	1	2.11933206772294	37.38	2.86	0.3135843506600374
MB-0014	LumB	-0.41440923385229494	-0.060948082388834694	0.3659942468653787	0.3732411293208918	-0.11228238765043201	0.29658432642870974	High	3.0304986329786114	Low	5.001780832066468	High	29.657860615556668	Int	56.45	post	1	2	1	2	10	2	0	0	4930	4930	0	4930	0	1	0	1	0	0.5549010618616376	85.43	1.2	-0.06662681576969855
MB-0020	Normal	0.06253602485810014	-0.1595984852467279	0.2728146092119883	-0.5423810234881822	0.5714011327052353	0.12297956774537502	High	4.716825079813139	High	4.988660999332642	Low	47.45004964230459	High	70	post	7	2	0	3	65	3	1	1	672	672	0	357	1	0	0	0	0	2.33862404853246	7.98	5.26	-0.23352961952106027
MB-0022	LumB	-0.07281460344460815	0.04183276576885345	-0.07872238459479733	0.4499351699186098	-0.25342778427345153	9.911558466769222e-4	High	3.729401672944367	High	4.997863117658454	Low	43.6760670764759	High	89.08	post	1	0	1	2	29	2	0	1	2986	2986	0	2986	0	1	0	0	0	1.6232121709356129	12.12	0.53	0.13162990156354337
MB-0028	LumB	-0.208117201006258	0.07852648912982249	-0.14077810204231297	0.506026991720823	-0.4468243518817876	-0.14463251085739395	High	3.380167613516672	High	5.000598619702399	High	37.41805673127631	High	86.41	post	1	0	1	3	16	2	0	1	1097	1097	0	1097	0	1	0	0	0	1.9041074177211272	18.64	1.11	0.16326808143544153
MB-0035	Her2	-0.035110471713725964	0.32760194639420137	-0.042555236577785496	0.13691591092303945	-0.28243486816603536	-0.1895394949876022	High	3.083270675326	Low	4.975966697592858	Low	55.55297512843849	High	84.22	post	0	0	0	2	28	2	1	1	1088	1088	0	1088	0	1	0	0	0	1.0741755133520958	30.8	1.05	0.08351614993036402
MB-0036	LumA	-0.4689721556946926	-0.5873397159440974	0.6409702394249971	-0.14090188798603917	0.3302677416047994	0.29017993480402815	High	3.0953649019989777	Low	5.0191603642820635	High	41.11971919795961	High	85.49	post	0	0	1	2	22	4	1	1	3961	3749	1	3749	1	1	0	1	0	0.9015014044902024	26.71	0.54	-0.3442666893393143
MB-0039	LumB	-0.3532661004848898	0.03659766649353195	0.2733909781046897	0.4595879577458742	-0.1906591441284068	-0.02958218988543429	High	3.0861370382685536	Low	4.986203708101977	Low	29.281484824932367	Int	70.91	post	0	0	1	1	21	1	0	0	4906	4906	0	4906	0	1	0	1	0	0.005891619423039923	74.47	0.59	-5.192873190640879e-4
MB-0045	Basal	0.6181076066811757	-0.2980644596572956	-0.36585015464220333	-0.4430677636534415	0.37958938921685825	-0.26136017249296073	High	3.385003168898602	High	5.017868460352149	High	68.23443899141269	High	45.27	pre	3	2	0	3	19	2	0	0	4947	3222	1	4947	0	0	0	1	0	0.9072560756009507	55.9	7.2	0.01762111211324091
MB-0046	LumB	0.06671469933018516	0.030017771074091166	-0.06878002119569845	0.11828266874901652	-0.17898907560870836	-0.17345227316846137	High	5.01251789258131	High	5.00899247350468	High	44.09979319950578	High	83.02	post	24	0	1	3	36	2	0	1	424	406	1	424	0	1	1	1	0	4.591727922225772	0.24	1.45	0.05752808851421147
MB-0048	Her2	-0.009269933024280589	0.27904519990475146	-0.005379442998546248	0.25039619766844184	-0.23834794264717457	0.05024397715077628	High	3.734799392685328	High	5.017140688161885	High	34.34219048458408	High	51.46	post	1	2	1	2	25	2	0	0	3115	3115	0	3115	0	1	1	1	0	1.5246041288607353	75.23	2.95	0.0924420634206035
MB-0050	Normal	-0.15067243470035338	-0.4407569362350954	0.5390970376400276	-0.389281085212963	0.6205306804239659	0.37358951143976293	High	3.7278857594505737	High	4.992449140894905	Low	52.805115228345	High	44.64	pre	3	2	1	2	33	2	0	0	2260	2260	0	2260	0	1	0	1	0	1.8826399543736687	69.05	4.03	-0.33325209647982
MB-0053	LumB	-0.2682036580703772	0.14024302645815392	-0.04750240290680571	0.6543725718124641	-0.4189218423758419	0.10338517908414664	High	3.0878005421595907	Low	4.992144793427109	Low	38.728101803403646	High	70.02	post	0	0	1	2	23	2	0	0	4832	4832	0	4832	0	1	0	0	0	0.8133502060032577	71.22	1.3	0.1700754887766403
MB-0054	LumB	0.04394812806848051	0.22011431173209567	-0.34759847303999286	0.6041396560546601	-0.5418177491326663	-0.22659347510183173	High	3.0939232182195058	Low	5.014011493641091	High	44.647729732759714	High	66.91	post	0	0	1	3	36	2	0	0	4809	3643	1	4809	0	1	0	1	0	1.8699675364315982	60.53	3.48	0.28574672553744496
MB-0056	LumB	-0.050192124406078835	0.05897891660637432	-0.22012488627087012	0.5502569299741095	-0.4888942285207006	-0.19396157491892999	High	3.0921806332196633	Low	5.007787975784511	High	52.47645616067709	High	62.62	post	0	0	1	2	29	1	0	0	1886	1886	0	1886	0	1	0	1	0	0.9218123288424168	78.46	1.61	0.205969418998602
MB-0059	LumB	-0.4600864685988796	0.00811680529843425	0.2784342059158268	0.3685828187773861	-0.2493456615402237	0.1432601412235336	High	2.7374372887264444	Low	4.990847459737301	Low	26.004591160777668	Int	75.58	post	0	0	1	3	17	1	0	0	4827	4827	0	4827	0	1	0	1	0	1.3791978487260308	55.03	1.84	-0.031923888486714194
MB-0060	Her2	0.28842460005598414	0.35372941433709026	-0.6259846482147612	0.3425539083177974	-0.4097010474960802	-0.14295517019378684	High	3.100929637764602	Low	5.039034420587864	High	47.45120707815359	High	45.43	pre	0	2	1	3	23	2	0	0	4226	4226	0	4226	0	1	0	1	0	1.3783073919441047	78.92	2.64	0.34849093902936223
MB-0062	Basal	0.7011527579712333	0.030834254447306444	-0.669644591836891	0.08615473314483788	-0.17010445554227127	-0.4235285175607925	Low	2.7460651829324263	Low	5.021661367615808	High	60.941440030397175	High	52.14	post	0	2	0	3	17	1	0	0	4619	4619	0	4619	0	0	0	0	0	0.05170989819169662	75.37	3.98	0.2862524982800941
MB-0064	LumB	-0.21431316660279787	0.04034388432357852	-0.07992315312125856	0.5985208691104317	-0.45959899478812416	-0.00434583717389112	High	2.7437068919411765	Low	5.013238899789917	High	48.03537824821879	High	69.13	post	0	0	1	2	18	1	0	0	3268	3268	0	3268	0	1	0	1	0	0.6209806544215881	74.05	1.11	0.1589592797453167
MB-0066	LumB	-0.39361192297398667	0.2705921955702874	0.03938520766792789	0.6428468550037902	-0.41781726798920377	0.21248856497604476	High	3.381723356669159	High	5.006154845246996	High	55.51706025585234	High	61.49	post	1	0	1	2	16	2	0	0	4723	4723	0	4723	0	1	0	1	0	0.9531557099902063	78.96	1.68	0.14725427336351143
MB-0068	LumA	-0.14567723763027474	-0.16579415319642032	0.245052840880205	0.19953897225016798	0.05301957055863	0.21660567387762583	High	3.382000534166679	High	5.007144764880996	High	17.82329042172602	Low	51.01	post	1	0	1	1	12	2	0	0	3094	3094	0	3094	0	1	0	1	0	-0.09512323188427843	91.23	0.66	-0.06460316254681525
MB-0071	LumB	-0.07026897416851037	0.3170356909761213	-0.25096062203039415	0.6557172387734762	-0.48135430770756205	-0.09774321503383186	High	3.73235744753044	High	5.008419455465857	High	53.22993854898846	High	68.42	post	2	0	1	2	50	2	0	1	3930	3930	0	3930	0	1	0	0	0	2.1598097747220852	52.7	4.23	0.2706724106169426
MB-0079	Her2	0.3132564931832021	0.4940684976626813	-0.6283381545266252	0.42553906934024993	-0.4508104246683513	-0.08074108012545081	High	4.37324727776961	High	5.011597420605751	High	58.810535949054255	High	50.42	post	4	2	0	3	40	2	1	1	855	855	0	799	1	0	0	0	0	1.5047164637275978	35.18	8.66	0.3864600028659919
MB-0081	LumB	0.05076849329878022	-0.06560684045953365	-0.029058598340361428	0.3158046405576666	-0.20727578490131077	-0.0028209820251573936	High	3.092031579752078	Low	5.007255641971707	High	36.28042308403275	High	49.61	pre	0	0	1	2	24	2	0	0	2085	2085	0	2085	0	1	0	1	0	0.6761607598137155	86.72	1.38	0.07718059457378118
MB-0083	LumB	-0.17814601858578602	-0.03976754311895597	0.03520653319584286	0.5051625629601725	-0.2597190557799557	0.11581274854632652	High	2.7370275058286966	Low	4.989383949388201	Low	39.57612420744189	High	64.85	post	0	0	1	2	13	1	1	1	2582	2582	0	2582	0	1	0	1	0	0.3377535699921075	81.11	0.91	0.09053776209068909
MB-0093	LumB	-0.29236312082277693	0.16118342355943993	-0.01666666714728168	0.6076453949172985	-0.5173250127332992	0.09903934191025553	High	3.3782227842519124	High	4.993652800899687	Low	35.45519919277338	High	43.55	pre	1	0	1	3	14	2	0	0	4596	4596	0	4596	0	1	0	1	0	1.4964355414185821	77.17	2.93	0.15014896244704837
MB-0095	LumB	-0.29399616601876416	-0.13231833489459385	0.1651777185000049	0.29649906490313765	-0.24915356164689534	0.17017383459868388	High	4.075712956484405	High	4.9846891303014464	Low	50.602789451611145	High	80.5	post	1	0	1	2	55	3	0	1	1493	1493	0	1493	0	1	0	1	0	2.0447332429272853	34.3	2.41	-0.018543647850569472
MB-0097	LumA	-0.5926993446612563	-0.1421161353731772	0.5619596703838491	0.15305191445518299	0.13768759854310889	0.2345989646326838	High	3.724580625778491	High	4.980645092066038	Low	46.77034251524914	High	78.19	post	3	0	1	3	30	2	0	0	2961	2961	0	2961	0	1	0	1	0	2.806574167308048	25.23	4.55	-0.20255325108366068
MB-0099	LumB	-0.04586935771081845	0.07828634696122974	-0.026176753876854513	0.41660663881352755	-0.28819786496588645	0.08112229391263424	High	3.0895056925826383	Low	4.998234616366565	Low	43.33316127069514	High	51.58	post	0	3	1	2	21	2	1	1	3963	3963	0	2445	1	1	0	1	0	0.5871695431281112	86.95	1.26	0.11182051699504852
MB-0100	Basal	0.7716138551039774	-0.05773017732969213	-0.654755062108772	-0.15569322455717077	-0.046440149212133346	-0.5612991802488847	Low	3.0959966376735246	Low	5.021416563119731	High	64.19374158228186	High	68.68	post	0	3	0	3	39	2	1	1	242	242	0	238	1	0	0	0	0	0.6444904662145312	53.84	5.25	0.21846035094446906
MB-0101	Normal	-0.12358309674338835	-0.5943998957007236	0.46777138716823136	-0.2509724835088755	0.5401368750660431	0.20692284368316666	High	3.087090244569846	Low	4.989608016320878	Low	20.89050265281557	Int	46.89	pre	0	0	1	2	34	2	0	0	4441	1025	1	4441	0	1	0	1	0	0.9279844044557687	84.79	1.75	-0.2942730851654963
MB-0102	LumB	-0.09149856171634467	0.09778589105095939	-0.08371758166487599	0.36930317607792823	-0.4218033407757675	0.10597743283699397	High	5.005756523372252	High	4.984844726329472	Low	53.49054376719876	High	51.38	post	16	2	1	2	40	2	1	1	4223	4223	0	3060	1	1	0	1	0	3.0715785153138753	31.15	8.12	0.12056308710427924
MB-0106	LumA	-0.30816523463100653	-0.31583498013315764	0.6278098163749822	-0.34168947955714685	0.49484932521388	0.3175510847237985	High	4.720087718881229	High	5.000313281718674	High	32.95293015429719	High	49.87	pre	5	2	1	1	70	3	0	0	2560	2560	0	2560	0	1	0	1	0	2.002103445157357	65.33	4.37	-0.34535237721316703
MB-0107	LumB	0.16820365518668717	0.27496278303867505	-0.5560999199747184	0.5427652140484713	-0.5826389764649449	-0.21187862291655127	High	2.738354881521685	Low	4.994124576863161	Low	57.97816770992169	High	65.59	post	0	0	1	3	18	2	0	0	4741	4741	0	4741	0	1	0	1	0	1.3361433435665762	70.92	2.26	0.3553156887465281
MB-0108	LumB	0.0803554297907846	0.10700735032492018	-0.21575408883455133	0.4723622938754879	-0.3164365492851568	-0.2222476379279406	High	2.7414590732376327	Low	5.005210975848687	High	38.415579284387974	High	43.15	pre	0	2	1	3	18	1	1	1	1281	690	1	1228	1	1	0	0	0	1.197727288130955	81.99	2.25	0.19885837132363932
MB-0109	LumB	0.13520653607953292	0.020940397101285996	-0.3307877136695358	0.14791336571131583	-0.23128827156735698	-0.2802683763372589	High	3.0910039824504807	Low	5.003585651608859	High	36.204661227392464	High	82.53	post	0	0	0	3	45	2	0	1	3372	3372	0	3372	0	1	0	1	0	2.1659436492923234	27.38	2.86	0.15576107121737578
MB-0110	Normal	-0.028242075742367805	-0.35055953771166626	0.21671470365572026	-0.244009029603635	0.4399567806952984	0.1971637707312708	High	3.4392787011211983	High	4.997423932575707	Low	54.749922832706716	High	45.73	pre	0	0	0	NA	70	0	0	0	4725	370	1	4725	0	0	0	0	0	NA	NA	NA	-0.17328432436429927
MB-0111	LumA	-0.30389049867680457	-0.3779837733649559	0.5972622650618089	-0.23853431411951487	0.39505343062979204	0.565111318120719	High	3.082583417088707	Low	4.973512203888241	Low	0	Low	54.23	post	0	0	1	1	27	2	0	0	3813	3813	0	3813	0	1	0	1	0	0.04882621399951036	89.49	0.74	-0.3184846401061384
MB-0112	LumA	-0.1414985631581897	-0.22813506016309285	0.30605188202443473	-0.04802382003614151	0.17778845127540605	0.3087069248611429	High	5.357973631386974	High	4.992762969239195	Low	57.99302976649125	High	83.89	post	14	0	1	3	150	3	1	1	1175	764	1	860	1	1	0	0	0	4.994536958433457	0.02	0.44	-0.14955425387410096
MB-0115	Basal	0.7563400794473908	-0.21118102306044617	-0.49313161844709225	-0.28002689463074115	0.1609797106091737	-0.5027447425375096	Low	3.0990334739142202	Low	5.0322624068365	High	55.17608397930593	High	39.84	pre	0	2	0	3	25	2	1	1	2002	2002	0	965	1	0	0	0	0	0.12479579023901781	76.03	4.33	0.11573384571205693
MB-0116	Normal	-0.021661864217360337	-0.3902790523969037	0.2214697470205067	-0.08092013676089843	0.23551446922058109	0.1142878933975928	High	4.082235030266265	High	5.007982250950946	High	29.29149652199131	Int	42.55	pre	1	2	1	2	60	3	0	0	3668	3668	0	3668	0	1	0	1	0	1.850015999543809	70.05	3.94	-0.14182792494047539
MB-0119	LumB	-0.2928914589744198	-0.08784400527122037	0.027857829813900215	0.4283244509023461	-0.3164365492851568	0.2106587387975643	High	3.7338422695216997	High	5.013722391148927	High	52.734262265007374	High	82.73	post	1	0	1	2	23	2	1	1	2876	2876	0	2876	0	1	0	0	0	1.4047220260131632	34.17	1.17	0.0638571079895461
MB-0120	Her2	-0.1727665755872398	0.46702848947914	-0.10033621807109921	0.2838207764135963	-0.2834433926060093	-0.259835317344227	High	3.7289775884544776	High	4.996348530194561	Low	54.75336788344515	High	72.1	post	1	0	1	3	26	2	1	1	872	872	0	872	0	1	1	0	0	2.477135508066128	41	4.84	0.1467981826774357
MB-0121	LumA	-0.5726224948988247	-0.051534509379999704	0.4020173026592152	0.3982135157396854	-0.04663224910546171	0.3756480658905535	High	4.373085278695434	High	5.011018852483694	High	27.273641743690806	Int	78.73	post	6	0	1	2	30	2	0	0	4566	4566	0	4566	0	1	0	0	0	2.459256822154138	31.46	3.63	-0.07991204015454673
MB-0122	LumA	-0.3942363226077465	-0.3092070562799983	0.7467819619767595	-0.2862219674154034	0.551470768772417	0.5481091832123379	High	3.3830335395846376	High	5.010834069945133	High	22.885661483180915	Int	58.95	post	1	0	1	1	20	2	0	0	4167	4167	0	4167	0	1	0	1	0	0.35183533529246236	85.57	0.97	-0.3765535824616281
MB-0123	LumB	0.12343900452021302	-0.03333173300067083	-0.2859270015209448	0.2933775166007885	-0.3238804201516311	-0.08279963457624134	High	3.0931163387554754	Low	5.011129781269555	High	56.905790551370984	High	76.89	post	0	0	1	3	25	2	0	1	3427	786	1	3427	0	1	0	1	0	1.680177421888778	48.27	2.24	0.16686415160123275
MB-0124	LumA	-0.33347743516880896	-0.40675280516236495	0.3553794530914615	0.07616577857732043	0.17433065319549537	0.13113754279110046	High	3.723852006039869	High	4.978042878713818	Low	34.58940820144021	High	43.46	pre	2	2	1	2	50	3	0	0	3546	3546	0	3546	0	1	0	1	0	1.9949991148953439	66.44	4.41	-0.16879509335623746
MB-0126	LumB	-0.35336216196700665	-0.24388838642277588	0.18847262791335248	0.30259809004772764	-0.14176972127633675	0.4035529151123807	High	3.0921566989265448	Low	5.007702496166231	High	28.952592359898066	Int	61.95	post	0	0	1	2	35	2	0	0	3829	1252	1	3829	0	1	0	1	0	1.0573712517460787	77.48	1.84	-0.04141784724864593
MB-0127	Normal	-0.011287224148735432	-0.06166850889461289	0.18880884310076163	-0.21855640498448	0.2937207368990771	0.2904849058337749	High	3.3862057717950833	High	5.022163470696727	High	73.26436253608024	High	52.11	post	1	2	1	2	13	2	0	0	3962	3962	0	3962	0	0	0	0	1	0.37704084307351043	68.89	5.09	-0.12242756207547967
MB-0128	Normal	-0.13885687239997505	-0.49281975838599906	0.5110470848618935	-0.46342986334876557	0.5804298276916686	0.24664532030768022	High	2.7376169697194905	Low	4.991489177569608	Low	33.71959551899509	High	57.4	post	0	0	1	2	14	1	0	0	4134	4134	0	4134	0	1	0	1	1	0.5893276926183872	84.71	1.23	-0.3464260920495785
MB-0129	Her2	0.3215177806452552	0.4247634678068196	-0.4051393008280143	-0.09489506839141561	-0.13466202522318707	-0.10971332795139162	High	4.3717505189746815	High	5.0062518534810065	High	61.40282134533669	High	63.53	post	4	2	0	3	24	2	0	1	1157	1157	0	1157	0	0	1	0	0	1.6415430578279218	28.07	8.06	0.1829690017205804
MB-0130	LumA	-0.3195004895208004	0.05124633877768844	0.390970232215772	-0.11381645348565538	0.19752671531489602	0.46050625491758534	High	2.7384743893916337	Low	4.994551390684407	Low	51.870781064599655	High	56.75	post	0	0	1	1	17	1	0	0	4607	4607	0	4607	0	1	1	0	0	0.03846744806417664	88.46	0.73	-0.1689331270777806
MB-0131	LumA	-0.43717580511399956	0.042072907937446176	0.2573487105911679	0.23329971773557542	-0.10651939085058092	0.14691979358049453	High	3.074906904537362	Low	4.9460960876334354	Low	32.66844880609477	High	69.16	post	0	2	1	3	39	2	1	1	1999	1999	0	1933	1	1	0	0	0	1.9501671454320864	56.58	3.56	-0.050649667825021165
MB-0133	LumA	-0.27137368698023484	-0.3578598596368852	0.6979827290613757	-0.40383230268391396	0.6035778648377372	0.492680698555867	High	4.081187195308544	High	5.0042399832448	High	24.75406323335097	Int	58.89	post	1	2	1	1	80	2	0	0	4530	4530	0	4530	0	1	0	0	0	1.3952865875313685	74.74	2.54	-0.38670742500360594
MB-0134	LumB	-0.1651777185000049	-0.32606503651520785	0.0744476486405954	0.198530472029409	0.0953775970375355	0.5421622481322764	High	3.729817925848346	High	4.999349735172664	Low	51.86761337672665	High	73.11	post	3	0	1	3	22	2	1	1	388	388	0	356	1	1	0	0	0	2.531776767976219	38.45	4.86	-0.02703688227786355
MB-0135	LumB	-0.4332372843472068	-0.03169876625424027	0.08544668834298014	0.51788887526975	-0.32978749187147843	0.03667276632704612	High	3.730142744807929	High	5.000509802885459	High	29.036694676057362	Int	74.09	post	1	0	1	3	35	2	0	0	3499	3499	0	3499	0	1	0	1	0	2.4001980205681543	40.36	4.33	0.06459685110756008
MB-0136	LumA	-0.379731038808095	-0.28855482978102354	0.3685879068825349	0.08860394796668108	-0.05119462157201049	0.2708142744151098	High	2.7480162875861014	Low	5.028629598521791	High	27.978902251089384	Int	72.3	post	0	0	1	2	13	1	0	0	2646	2646	0	2646	0	1	0	1	0	0.40327615575727055	70.01	0.84	-0.1585541118218528
MB-0138	LumA	-0.3965898289196105	-0.4548292673146293	0.6725744670414564	-0.26566777243993484	0.4772241600010021	0.5860780764158078	High	2.729773497797562	Low	4.963476777848435	Low	56.26934923993781	High	51.33	post	0	0	1	2	18	1	0	0	4517	4517	0	4517	0	1	0	1	1	0.7318412387085025	85.76	1.44	-0.36418790997901623
MB-0139	Normal	-0.21248799844257682	-0.4968061183846384	0.6332372901145868	-0.48969889290853497	0.7204706499280501	0.3401951836824943	High	3.731698490215419	High	5.00606603648364	High	6.082267985471486	Low	47.62	pre	1	0	1	2	30	2	0	0	3276	3276	0	3276	0	1	0	1	0	1.325182567848807	79.4	2.5	-0.39817255813620805
MB-0140	LumB	-0.3155619687540076	-0.12674703658324252	0.15365034064597724	0.42789223652202085	-0.1173730348236338	0.048795364759479244	High	3.7318752761651997	High	5.0066974148757115	High	35.77383468605207	High	74.07	post	1	0	1	2	27	2	0	0	4438	4438	0	4438	0	1	0	0	0	1.4579463206543035	57.28	2.09	0.015186355752743061
MB-0143	LumA	-0.4964457395801252	-0.18524566885243138	0.43386168398096664	0.29529846940223414	-0.030976107799199595	0.2856816121152636	High	3.7221561079735364	High	4.971986099905486	Low	44.22402575756129	High	85.39	post	2	0	1	3	22	2	0	1	1630	1630	0	1630	0	1	0	0	0	2.423159119410983	17.14	1.89	-0.12664609183231285
MB-0144	LumB	-0.4069164382471769	0.1746794134343513	0.14380403872899525	0.46347788716880173	-0.37368231749701086	0.3182372695407287	High	4.364659246033278	High	4.980925878690278	Low	30.44040215639738	Int	79.73	post	6	0	1	3	26	NA	1	1	4562	3538	1	4562	0	1	0	1	0	3.1058491649973456	16.98	4.65	0.05832224858072933
MB-0145	LumA	-0.33371758887410113	-0.3653522952969784	0.6574928143491034	-0.30091725634646266	0.5069996434668994	0.5470417846082243	High	2.7373225232351803	Low	4.9904375829827865	Low	7.539285971970884	Low	62.4	post	0	0	1	2	20	1	0	0	4430	4430	0	4430	0	1	0	1	0	0.6400077532832944	81.19	1.24	-0.35328668071772407
MB-0146	LumB	-0.39154660110847334	0.05220690745205935	0.08563881130721393	0.5339288311618212	-0.34818105665766985	-0.04261970140710765	High	3.7335114931021955	High	5.012541046793554	High	40.75669879733107	High	81	post	2	0	1	3	22	2	0	1	3665	3665	0	3665	0	1	0	0	0	2.3914035942022442	27.94	2.96	0.0803739341615896
MB-0147	LumA	-0.2072526476672059	-0.026943951316104227	0.13746398090928003	0.026269029559769404	0.025405210892676878	0.11352546582322592	High	4.371982501803786	High	5.007080363584952	High	65.57834323262432	High	79.28	post	9	0	1	2	38	2	1	1	1553	1553	0	1538	1	1	0	1	1	3.1557342040214866	16.49	4.86	-0.05429178325170105
MB-0149	Basal	0.7141210580570145	-0.11397147321410933	-0.549519708449711	-0.2284973357319613	0.04283827621222641	-0.5025922570226362	Low	3.0963003824053783	Low	5.022501365733493	High	69.19808030744926	High	77.13	post	0	0	0	3	39	2	0	1	1551	1551	0	1551	0	0	0	0	1	0.7203942812145311	39.9	4.22	0.15631178977170826
MB-0150	Basal	0.6956772534905701	-0.11353921731064243	-0.5221902167874537	-0.3085530437322092	0.08855805082437837	-0.36375419573043044	Low	2.7527752875296616	Low	5.045626026891648	High	82.25100446560519	High	70.22	post	0	0	1	2	20	2	0	0	3336	3336	0	3336	0	1	0	0	1	0.9722069369953057	69.49	1.5	0.12773663024657758
MB-0151	LumB	-0.5084534248447373	0.015369098789934676	0.19937560613362032	0.36190750779236236	-0.2729259234462811	0.31846599781303875	High	4.365549839208196	High	4.984106568600699	Low	43.82094071678607	High	67.7	post	6	0	1	3	50	3	1	1	1477	1477	0	1459	1	1	0	1	0	3.4983433405897713	15.04	7.61	-0.00812735868063226
MB-0152	Her2	0.036887609132888556	0.712693927949502	-0.4410662951397339	0.25947269965527253	-0.4628166680013744	-0.10948459967908156	High	2.738908859265435	Low	4.996103068805125	Low	64.85003769493224	High	63.77	post	0	0	0	3	12	1	0	0	1891	1891	0	1891	0	0	1	0	0	0.335719768219385	64.71	4.58	0.2970089130788069
MB-0153	Basal	0.5296830123925717	-0.24100668039966316	-0.398895304490416	-0.26259424795762176	0.19901548948819087	-0.1715462042325442	High	3.093694460286552	Low	5.013194501023401	High	56.73500430608334	High	67.12	post	0	0	0	NA	28	NA	0	0	4457	4457	0	4457	0	0	0	0	0	NA	NA	NA	0.07279107546815747
MB-0154	LumA	-0.23001921892891056	-0.37077950830717404	0.6423151001746338	-0.3476924570616645	0.5752911555451348	0.44281793519227414	High	2.7410356170377557	Low	5.003698632277699	High	55.80720595825882	High	62.46	post	0	0	1	2	12	1	0	0	3443	3443	0	3443	0	1	0	0	0	0.2558615138458733	83.74	0.86	-0.35435090112686474
MB-0157	Basal	0.7278098192586723	0.09082176816177023	-0.6758885881744894	-0.21466647556155255	-0.09576179682419222	-0.294830743007666	High	3.0956078276635868	Low	5.02002795594138	High	60.00604294047241	High	71.5	post	0	0	0	3	30	2	0	0	3443	3443	0	3443	0	0	0	0	1	0.5090926693579777	53.39	4.52	0.22771793374251537
MB-0158	Basal	0.40907782159480716	0.31828443025280345	-0.4166186479409835	-0.1867166123005182	-0.05095449670535003	-0.4434278772517676	Low	3.086008892831275	Low	4.985746045825982	Low	66.07263744567595	High	50.43	post	0	2	1	3	22	2	0	0	5769	5769	0	1222	1	0	0	0	1	0.15511279431294983	73.89	4.34	0.15735354218089198
MB-0159	Basal	0.267531227695559	0.148167718021714	-0.06407300857197049	-0.3526389105253871	0.2501140611135372	-0.13174748485059395	High	3.0926111294981498	Low	5.009325462493392	High	58.816317649206994	High	51.04	post	0	0	0	NA	23	0	0	0	2259	2259	0	2259	0	0	1	0	0	NA	NA	NA	-0.028165438958985448
MB-0160	Normal	0.038856869516284955	-0.43643437720042627	0.41777138572638634	-0.6042837275147686	0.7250810473679309	0.3397377271378742	High	3.0915279455403146	Low	5.005456948358265	High	56.539564741779614	High	36.66	pre	0	0	0	NA	23	NA	0	0	4306	4306	0	4306	0	0	0	1	0	NA	NA	NA	-0.3314568102636051
MB-0163	Basal	0.6923631323575372	-0.14706306404618744	-0.5309798424011498	-0.2904000397585477	0.07823268155797851	-0.45318695020366345	Low	3.730608025141854	High	5.002171518363763	High	57.94272968525932	High	84.73	post	1	0	0	3	27	NA	0	1	2943	2943	0	2943	0	0	0	0	0	1.0030402780025627	18.34	2.61	0.13071172620425936
MB-0165	Her2	0.00816522597993627	0.22549349630857282	-0.20624400210497848	0.1352350772217745	-0.18201464892863017	0.07540408710488278	High	5.369804430215492	High	5.0350158221981856	High	100	High	53.75	post	22	2	1	3	52	3	1	1	1429	1429	0	977	1	1	1	0	0	4.563409239567051	0.65	3.54	0.12869450933272636
MB-0166	LumA	-0.3567243138410981	-0.4677008875511996	0.6824687996994968	-0.4306295942640809	0.5990154923711883	0.27759987982697487	High	3.726117772726292	High	4.9861349025939	Low	43.08585306863206	High	44.98	pre	3	2	1	3	24	2	0	0	3132	3132	0	3132	0	1	0	1	0	2.3892199952069992	55.1	5.83	-0.4050445207767664
MB-0167	LumB	0.1423631164972418	0.33144422109168503	-0.6066282595682064	0.5564039789387355	-0.6143354588641259	-0.4029429730528872	Low	3.7305364998471386	High	5.001916070882636	High	67.24650216965243	High	76.4	post	2	0	1	3	38	2	1	1	1293	1293	0	1225	1	1	0	1	0	2.767274229852848	28.56	4.89	0.3811179857649637
MB-0168	Normal	-0.046733911049870534	-0.2054656394479392	0.16200768959014727	-0.3178696648192207	0.3039500562188127	0.13502592342037145	High	2.7450865015081405	Low	5.018166076814786	High	57.61681660295727	High	60.26	post	0	0	1	3	17	1	0	0	3683	3683	0	3683	0	1	0	0	0	1.244996657563794	76.2	2.2	-0.15518520965531707
MB-0169	Normal	-0.17646494264874032	-0.38514000998901926	0.5260326760721296	-0.43019737988375567	0.6437267425433664	0.5339280303291142	High	3.088073246759184	Low	4.993118738425657	Low	23.16245658527965	Int	79.28	post	0	0	1	2	39	2	0	1	4363	4363	0	4363	0	1	0	1	0	1.2871340863400813	46.23	1.4	-0.33283655556890723
MB-0170	LumA	-0.37843420879951684	-0.265453153162403	0.6596541976967337	-0.23296355099532245	0.42867091196225665	0.48322659663371786	High	3.7329499647737188	High	5.010535588477566	High	22.69670405266652	Int	83.35	post	1	0	1	1	26	2	0	1	2801	2801	0	2801	0	1	0	0	0	0.7548914408314178	35.46	0.61	-0.3286401327652778
MB-0172	LumA	-0.4113352664245542	-0.3954661232385066	0.6237272033850141	-0.1404696736057139	0.40984512241607646	0.21294602152066486	High	3.3817893486252055	High	5.006390530804306	High	21.120320696549868	Int	48.11	pre	1	2	1	2	20	2	0	0	4143	4143	0	4143	0	1	0	1	0	1.0215505891659036	83.47	1.9	-0.3123979721900675
MB-0174	Basal	0.7297790796420687	0.014216416380689574	-0.6254563100631183	-0.24232819590237006	0.05181894622532769	-0.3086306821037062	Low	3.0886359523819182	Low	4.995128401363994	Low	59.76925966091636	High	59.18	post	0	2	0	3	24	2	0	0	2363	2363	0	2363	0	0	0	0	0	0.27737310905311235	68.57	4.57	0.1951145843117013
MB-0175	LumA	-0.3281460229113211	0.07401181636027918	0.290874167849965	0.044325985893358615	0.15262336524938963	0.2834705721495997	High	2.7288269980647026	Low	4.960096421659651	Low	52.797777970519576	High	69.51	post	0	0	1	1	20	1	0	0	2171	2171	0	2171	0	1	0	0	0	-0.043002566799879155	77.01	0.58	-0.09622812349584817
MB-0176	Normal	-0.2224783925827341	-0.28264733243364243	0.2731508243993974	-0.08913220998707863	0.3178772984851196	0.09995425499949576	High	4.370789509869924	High	5.002819678106873	High	29.326936481726786	Int	38.78	pre	7	2	1	3	36	2	0	0	3403	2357	1	3403	0	1	0	1	0	3.2329672190241343	26.25	8.69	-0.15841328811399702
MB-0177	LumA	-0.5416426669161254	-0.3024350471256833	0.7249760055362239	-0.18839744600178313	0.41642454376257315	0.4890210461989061	High	3.7205240474979124	High	4.966157312492543	Low	19.244605824156498	Int	85.94	post	2	0	1	2	44	2	0	1	1368	1368	0	1368	0	1	0	1	0	2.202313544753532	17.76	1.5	-0.3531975934636145
MB-0178	LumB	-0.06455331598255498	0.14610249537181652	-0.30096062347223923	0.47903760486051156	-0.5580021651455815	-0.20372064787082583	High	3.0930611026436	Low	5.010932509441429	High	54.35431109528443	High	74.63	post	0	0	1	3	21	2	1	1	3134	3134	0	3134	0	1	0	1	0	1.5305585268722386	55.21	2.18	0.22680989474396923
MB-0179	Normal	0.3192123050744497	-0.04245713540719455	-0.10004803362474853	-0.4138212572514314	0.38535238601670935	0.039112534565020084	High	4.369700220577392	High	4.99892935920497	Low	49.67954903546263	High	56.39	post	7	2	0	3	34	3	1	1	538	538	0	538	0	0	0	0	0	1.7492576701636313	26.02	8.44	-0.05029679873055558
MB-0180	LumA	-0.5069644718719254	-0.03587723998775376	0.5320365187044356	0.02708543450038381	0.07184536010481021	0.40972857846475225	High	2.7370318908856355	Low	4.989399610305842	Low	22.298101707460543	Int	51.69	post	0	0	1	2	18	1	0	0	1870	1870	0	1870	0	1	0	1	0	0.4718036708946472	87.81	1.13	-0.20431625881654655
MB-0181	LumA	-0.25725264910905093	-0.5599635087245263	0.5395773450506121	-0.368918985517639	0.5214071354665272	0.4004269620574766	High	3.729194307606624	High	4.997122527166513	Low	4.497607369374954	Low	68.45	post	1	0	1	2	21	2	0	0	2579	2579	0	2579	0	1	0	1	0	1.2204957311542555	69.29	1.95	-0.3483659174886608
MB-0184	LumA	-0.28746398523481514	-0.36184621963552455	0.2648415061962858	0.07602170711721201	0.08466802798447888	0.3007014353302908	High	3.0847740666972148	Low	4.981335952490053	Low	27.174003344426705	Int	68.41	post	0	0	1	2	25	2	0	0	3271	3271	0	3271	0	1	0	1	0	0.8620314281460985	73.11	1.41	-0.1303558650877821
MB-0185	Her2	0.0956772361884297	0.3106479092915546	-0.5195004952881805	0.3055275430699323	-0.5079601429335412	-0.2801158908223855	High	3.7308599899170574	High	5.003071392560919	High	67.49302141155633	High	76.84	post	3	0	1	3	50	2	1	1	1315	1315	0	1086	1	1	0	1	0	3.1805928594339785	18.33	5.61	0.28896311422847387
MB-0188	Her2	0.04711815697833812	0.4535324996042286	-0.31993276619032646	0.3468760521210501	-0.47035658881451287	-0.10102165360360937	High	3.7299530991859715	High	4.999832497092754	Low	54.93951731501723	High	82.65	post	2	3	0	2	45	2	1	1	939	420	1	734	1	0	0	0	0	1.5547391738375786	14.84	3.86	0.2453384402939769
MB-0189	Normal	0.011479347112969227	0.01777052047586197	0.08559078056615549	-0.26835710636195875	0.2930003622990957	0.2779810936141583	High	4.3748844832739975	High	5.01744458312142	High	45.56536118603417	High	57.79	post	6	2	1	3	48	4	1	1	272	272	0	40	1	1	0	0	0	3.3788267795019404	20.23	8.42	-0.08811657004299149
MB-0191	Basal	0.7161383491814692	0.06839248961520931	-0.7028818646493376	-0.04139653287115398	-0.13014767772997038	-0.46569076242328	Low	3.0931274550678842	Low	5.0111694823853	High	67.97331185411286	High	81.02	post	0	0	0	3	25	2	0	1	459	459	0	459	0	0	0	0	0	0.4947033762390178	34.17	2.85	0.273472647633308
MB-0192	Basal	0.14942363543283374	-0.26598146593330696	-0.09846301916981973	0.05637996472243013	0.1408092218096949	-0.03896004905014671	High	2.742963286321435	Low	5.0105831654336965	High	35.18803486716172	High	62.55	post	0	0	1	1	13	1	0	0	4339	4339	0	4339	0	1	0	0	0	-0.4297013507219908	86.49	0.44	0.021998224263542494
MB-0194	LumA	-0.25331412834225814	-0.22645406498294376	0.566762744489694	-0.3315084297094848	0.5022931960803544	0.5134187285786457	High	4.372243784933627	High	5.008013517620094	High	49.01913008546137	High	56.45	post	6	2	1	2	21	2	0	0	2748	2748	0	2748	0	1	0	1	0	1.9981752001956417	63.76	4.24	-0.30878646617474365
MB-0195	Her2	-0.10307397031143078	0.3420104765097651	-0.23069164930372882	0.3202228320009916	-0.4083563482427816	0.01738334869556448	High	5.011162066285596	High	5.004150236734272	High	51.53839617955745	High	75.18	post	21	0	1	3	28	2	0	0	4380	3329	1	2810	1	1	0	0	0	3.934214545637128	4.83	5.5	0.18797397078909614
MB-0197	LumB	0.006099904114422978	0.18562989632217974	-0.3905859862873044	0.340056669675918	-0.36465362251057754	-0.3431686512225251	Low	3.7325396803681103	High	5.009070287028964	High	40.65702115293709	High	50.48	post	2	2	1	3	24	2	0	0	2122	2122	0	2122	0	1	0	1	0	2.2032888526677117	59.86	5.06	0.23359285212752737
MB-0198	LumB	0.0477905873531564	0.21377455848124763	-0.38914506405555094	0.4765883900386683	-0.5808620524516576	-0.14752973563998803	High	4.019702267111085	High	4.998936668253875	Low	100	High	43.37	pre	4	2	1	3	18	2	0	0	4343	4343	0	4343	0	1	0	1	1	2.5956384275501807	48.52	6.64	0.26996712787318855
MB-0199	LumA	-0.3791546699153936	-0.27986168327796673	0.5912584224295029	-0.09724823557318654	0.346164007777722	0.3766392217372304	High	3.379556640055113	High	4.998416571625403	Low	18.559318975336154	Int	57.56	post	1	0	1	3	19	2	0	0	4332	4332	0	4332	0	1	0	1	0	1.7943774448752963	68	3.59	-0.2759360932969896
MB-0200	Basal	0.7503362368150847	-0.0701695416627955	-0.6864553512073481	-0.058781155724237207	-0.07775243182465758	-0.33455321963217954	Low	3.098220357635368	Low	5.0293584201263135	High	68.96669401906907	High	69.86	post	0	0	0	3	38	2	1	1	3926	3926	0	3926	0	0	0	0	0	0.6382202279249569	52.73	5.11	0.2489716204351426
MB-0201	Basal	0.4048511163816636	0.26425244231943934	-0.4034582248909686	-0.23070643145362382	-0.08034578038459057	-0.3626105543688801	Low	2.739488115157035	Low	4.998171839846554	Low	63.19853269991383	High	49.5	pre	0	2	0	3	20	1	0	0	3771	3771	0	3771	0	0	1	0	0	0.41856318488402267	68.5	5.28	0.13606616612601174
MB-0202	Basal	0.027665706849666422	-0.07722972141942175	-0.04269932880096084	0.014263074550734028	-0.14426701988960555	0.20600793059392644	High	3.7310146654092935	High	5.0036238050331905	High	56.11812504201373	High	46	pre	1	2	1	3	30	2	0	0	3851	3851	0	3851	0	1	0	1	0	2.0682238866764973	64.24	4.64	0.009913997711148226
MB-0203	LumB	-0.32833814587555493	-0.05691369395647685	0.14221902427406644	0.32377659468366604	-0.09364869799758016	0.16460811330580577	High	3.742891184442594	High	5.046039944437835	High	60.79153619705886	High	86.24	post	1	2	1	3	25	2	0	1	1763	1763	0	1763	0	1	0	1	0	2.2390266974094932	16.67	1.47	0.0028675979555056325
MB-0204	LumA	-0.3077809887025389	-0.40646463456005366	0.6424111616567506	-0.3390481694551591	0.5070476684402315	0.4256633147690197	High	2.386451456507791	Low	4.987326630384968	Low	51.64300109549592	High	79.38	post	0	0	1	1	10	1	1	1	729	729	0	727	1	1	0	0	0	-0.483666380748616	53.68	0.26	-0.3605656795203152
MB-0205	Normal	-0.14755043653155422	-0.5061236345260363	0.5984630335882701	-0.4624693869480427	0.7125465293282548	0.4343549891168019	High	3.0904221786785855	Low	5.001507780994948	High	36.53580113006802	High	53.56	post	0	0	1	2	26	2	0	0	4334	4334	0	4334	0	1	0	0	0	0.7619457106078961	84.79	1.47	-0.37795774838776375
MB-0206	Basal	0.7225744684833014	0.011286681923858278	-0.7235831140455289	-0.10166642701651157	-0.10075639405072984	-0.40477279923136766	Low	3.7323392341371893	High	5.008354407632818	High	81.61981937341552	High	55.02	post	2	2	0	3	35	2	0	0	4235	4235	0	4235	0	0	0	0	1	1.140720259631147	46.94	7.76	0.26011810581671024
MB-0207	LumA	-0.30720461980983754	-0.0667114944350602	0.33611912592702364	0.04110838995093713	0.06920398657154514	0.5080817355580776	High	3.7321099256917947	High	5.007535448899267	High	42.384074722166304	High	48.13	pre	2	0	1	2	28	NA	0	0	5209	5209	0	5209	0	1	0	1	0	1.5613017565031946	75.28	3.07	-0.12819118344917163
MB-0209	Normal	0.2736791625510404	-0.47000625236968985	0.02271854052064621	-0.3438505514587732	0.4653139666146432	0.029658432642870977	High	2.3916397183112803	Low	5.005856136826	High	63.65531047969638	High	67.17	post	0	0	1	2	3	1	0	0	2471	2471	0	2471	0	1	0	0	0	-0.7456836462525741	82.38	0.31	-0.12952672276934832
MB-0210	Basal	0.43981749587221425	0.14350895995101504	-0.5983669721061532	0.13048071903819647	-0.2476167625002684	-0.2696706330535595	High	4.3144156524945245	High	5.015770187480443	High	59.75664754882652	High	63.14	post	16	0	1	2	5	3	0	0	4348	4348	0	4348	0	0	0	0	0	1.5292232867826248	31.85	8.06	0.27266728588260986
MB-0211	Basal	0.27997118962969714	0.14835983175658815	-0.4380883891941101	-0.04221293781176839	-0.03563453021241256	0.05367490123542717	High	5.007956771021152	High	4.99270275364697	Low	54.00942898577013	High	42.95	pre	13	0	0	3	40	NA	1	1	1344	1344	0	1344	0	0	0	0	0	2.0822131522934724	16.34	7.85	0.17104281592156614
MB-0214	Basal	0.5822766738515729	0.11680515080350354	-0.5844380571992032	-0.13970129248513566	-0.08418777825115796	-0.3380603864742671	Low	3.0920139814080567	Low	5.0071927907430585	High	66.59104213364182	High	41.41	pre	0	2	0	3	27	2	0	0	4407	4407	0	4407	0	0	0	0	0	0.17996207970956873	74.8	4.51	0.20970809396514695
MB-0215	LumB	-0.15662824659160104	-0.04250516384091309	-0.036407301722304074	0.4134850905111784	-0.36369312304393564	0.15195181557131582	High	3.0964834860326436	Low	5.023155307259441	High	60.49840886400078	High	75.63	post	0	0	1	2	40	2	0	0	3666	3666	0	3666	0	1	0	1	1	1.53969797579305	52.97	2.11	0.0945480214126648
MB-0218	LumB	-0.4620076982412175	0.1593103146444166	0.018539866048561178	0.48494453472495697	-0.3834794120567578	0.05451357156723072	High	3.3846716470262264	High	5.016684453665093	High	45.26535922031515	High	43.39	pre	2	2	1	3	20	2	0	0	3932	3932	0	3932	0	1	0	1	0	2.051861823147739	64.98	4.6	0.10125054137549841
MB-0220	Normal	0.3027857916324602	-0.04394601685246946	-0.07233429603402367	-0.5171685179692079	0.4189218423758419	0.046355596521505275	High	4.021795724368543	High	5.006413301316225	High	42.20905681456004	High	37.24	pre	6	0	0	3	20	2	1	1	1195	1195	0	1195	0	0	0	0	0	1.2091803099317124	46.55	8.28	-0.0844893309220231
MB-0221	Her2	0.08635927242309066	0.42365881383129306	-0.2394332441763665	0.10646880902012572	-0.24079721628711126	-0.09659957367228156	High	4.023214229638032	High	5.0114793915644	High	67.83859343300838	High	77.72	post	7	0	0	3	20	2	1	1	606	606	0	606	0	0	0	0	0	1.6563978817630045	19.05	5.56	0.16105215037550322
MB-0222	LumA	-0.3017291153291744	-0.46981413863481564	0.6402497783091204	-0.3131153066356426	0.567607159812	0.24763647615435713	High	2.744832874079626	Low	5.017260264570092	High	28.801657883854812	Int	50.31	post	0	2	1	NA	20	2	0	0	6381	6381	0	6381	0	1	0	1	0	NA	NA	NA	-0.36116559755393535
MB-0223	LumA	-0.3581652360728515	-0.36986696806652164	0.6359750423549185	-0.3106660918137994	0.44951375038838476	0.14333638398097026	High	4.661037331972585	High	5.003704757044945	High	44.96599731097818	High	50.45	post	12	2	1	3	20	2	1	1	2440	1314	1	2440	0	1	0	0	0	3.1011534304267268	30.21	8.22	-0.34997701348947136
MB-0224	Normal	-0.13155619975909083	-0.45737477430171225	0.39601346002690907	-0.38015655940609616	0.4184896176158531	0.40820372331601856	High	3.090868322296968	Low	5.0031011510606005	High	77.58863805120428	High	44.01	pre	0	0	1	3	25	NA	0	0	5303	5303	0	5303	0	1	0	1	1	1.704794945191991	73.08	3.49	-0.2835433679767112
MB-0225	LumB	-0.3257925165994571	0.3841794413146484	-0.005283381516429351	0.40877875614763654	-0.3153799998718507	-0.023406526533062702	High	2.7351879244671906	Low	4.9828140159542516	Low	54.660334659462876	High	59.15	post	0	0	1	2	19	1	0	0	6366	6366	0	4134	1	1	1	0	0	0.8897185992772286	81.07	1.61	0.12562737075732733
MB-0227	LumA	-0.2975024101160309	-0.3718841622827006	0.32665706993850924	0.017096479932866376	0.18796974562180963	0.19815492657794773	High	3.097447041651055	Low	5.026596577325195	High	31.09491029041399	High	52.95	post	0	0	1	2	24	1	0	0	3356	3356	0	3356	0	1	0	1	0	0.6971714619898767	85.59	1.39	-0.16663243337425948
MB-0228	Normal	-0.14423631539852128	-0.547716258126297	0.5817003049588715	-0.4694808646733194	0.713699128688225	0.3187709688427855	High	3.381119279370278	High	5.00399742632242	High	14.431303600556582	Low	63.35	post	1	0	0	1	17	2	1	1	325	325	0	325	0	1	0	1	0	0.26897262519322	82.91	1.25	-0.37869646930596146
MB-0229	LumA	-0.5749279704696303	-0.12626675224605707	0.5705571730333114	0.10464390385875234	0.0498499223187119	0.47834706015776995	High	2.7369493358484096	Low	4.9891047708871765	Low	18.595858621040424	Int	45.5	pre	0	0	1	2	19	1	0	0	2145	2145	0	2145	0	1	0	1	0	0.48779741668474724	89.11	1.16	-0.21381974973682122
MB-0230	Her2	0.1918828105285023	0.4315354769611346	-0.2841018333607237	-0.0715074680338147	-0.02569336073266943	-0.2607502304334672	High	3.104031479318924	Low	5.050112426139013	High	55.57427966645426	High	41.98	pre	0	0	0	NA	35	0	0	0	6010	6010	0	6010	0	0	1	0	0	NA	NA	NA	0.14152630345662995
MB-0232	LumA	-0.4029298867393257	-0.15652466548874097	0.4502401666818976	0.11333621528529396	0.006051146639843642	0.3212107370807594	High	2.7385575333701246	Low	4.994848333464731	Low	33.28566533853744	High	44.73	pre	0	0	0	2	14	1	0	0	6229	6229	0	6229	0	1	0	1	0	0.25800585045145996	90.8	1.35	-0.16594378135184282
MB-0233	LumA	-0.436791559185532	-0.3215983921793831	0.47017292422115375	0.16635451260519418	0.0467282990521259	-0.11505032097195966	High	2.7370416052380406	Low	4.989434304421574	Low	29.0456738198405	Int	77.77	post	0	0	1	2	17	1	0	1	2173	2173	0	2173	0	1	0	1	0	0.6500648579400934	55.21	0.85	-0.1820286413568002
MB-0234	LumB	-0.2186839640391167	-0.059363144076122684	0.008549471908403859	0.30547951924989614	-0.2594789309132952	0.09964928396974902	High	3.0920911641749624	Low	5.00746844348201	High	56.66913827028259	High	56.27	post	0	0	1	NA	26	2	0	1	2827	2827	0	2827	0	1	0	1	1	NA	NA	NA	0.04929569348752824
MB-0235	LumA	-0.35878963570661143	-0.39095145046896335	0.6463016516824849	-0.17341401415050697	0.46440149212133347	0.2887313224127311	High	3.386199555079691	High	5.0221412681417545	High	43.78463980988647	High	52.55	post	1	2	1	2	20	2	1	1	4277	4277	0	3888	1	1	0	1	0	1.0464255430105267	82.06	1.92	-0.3244814406682677
MB-0236	LumB	-0.34308358338049866	0.05532875564376483	0.2264169133495269	0.2321951698747442	-0.09643414645084152	-0.30344617459801154	Low	3.0949502779419023	Low	5.017679564078223	High	35.871455972892804	High	43.63	pre	0	2	1	3	27	2	0	0	6151	6151	0	6151	0	1	1	1	0	1.818878649048578	70.64	3.83	-0.03409158995942114
MB-0238	Basal	0.81690684392209445	-0.0028817060231127517	-0.6380403642204318	-0.16155213060158002	-0.02382038677271783	-0.4636322079724895	Low	4.374426253799173	High	5.015808049282762	High	58.89815033967486	High	52.19	post	4	2	0	3	35	2	0	0	5795	5795	0	5795	0	0	0	0	1	1.435103694774903	37.41	8.53	0.22027627126991456
MB-0239	LumA	-0.4407781106933832	-0.10739157779466854	0.5164265278604399	-0.12769533747610026	0.20732380987464288	0.24603537824818672	High	3.0917820078591802	Low	5.006364313782787	High	63.99549426020103	High	77.85	post	0	0	1	1	46	3	1	1	2567	2567	0	2567	0	1	0	1	0	0.6536693147112136	54.96	0.85	-0.239880841962082
MB-0241	Her2	0.1817002934241112	0.351856305422067	-0.38439002069076456	-0.009124525806866885	-0.16121983547583416	-0.26547728139454174	High	3.091467960393021	Low	5.005242715689361	High	66.17432951956287	High	55.09	post	0	0	0	3	29	2	1	1	2194	2194	0	2194	0	1	0	0	1	1.8651199547713722	67.33	5.15	0.1799017374211342
MB-0242	LumA	-0.48909703619818257	-0.17506364090409965	0.3410182615149854	0.2703741068034767	-0.126833954570056	0.21225983670373472	High	2.7348326025420464	Low	4.981545009078738	Low	39.44764002031681	High	51.25	post	0	0	1	2	18	1	0	0	5973	5973	0	5973	0	1	0	1	1	0.7313335394492646	85.79	1.44	-0.09922265306869649
MB-0243	LumB	-0.21887608700335048	0.10037942647176086	-0.05379442998546248	0.44292369219333316	-0.4228118652157414	0.3583409599524257	High	3.7309938146811934	High	5.003549338147119	High	36.47635866903224	High	53.72	post	1	2	1	2	22	2	0	0	4493	4493	0	4493	0	1	0	1	0	1.12675923079893	80.69	2.06	0.12126428222596765
MB-0244	LumA	-0.31143132502298104	-0.5553047506538273	0.6623439191960069	-0.3258896427652563	0.61856165651735	0.40561146956317123	High	2.74346977719053	Low	5.012392061394749	High	40.67341557871417	High	67.83	post	0	0	1	1	11	1	0	0	4492	4492	0	4492	0	1	0	1	0	-0.5080147265461953	80.96	0.38	-0.3823596866922596
MB-0245	LumA	-0.44024977254174025	-0.11795783321274864	0.4060038541670664	0.10877395238186051	0.1066634657705772	0.15919487752780104	High	2.736142549144595	Low	4.9862233898021255	Low	41.24539080597921	High	54.76	post	0	0	1	NA	14	1	0	0	4941	4941	0	4941	0	1	0	0	0	NA	NA	NA	-0.14919072998159152
MB-0247	Normal	-0.11964457597659559	-0.24604966594011046	0.22646494409058537	-0.36517312755482	0.38890623404328417	0.32151570811050617	High	3.378226088076427	High	4.993664600272954	Low	31.02452040779971	High	66.75	post	1	0	1	2	15	2	0	0	5568	5568	1	5568	0	1	0	1	0	0.9520032898968075	74.29	1.57	-0.19649608904005067
MB-0248	LumA	-0.5589337336971669	-0.06286921973757653	0.5269932908932985	0.18388320691838583	0.1079121150772116	0.20105215136054183	High	3.0998362702533937	Low	5.035129536619263	High	16.21136137603017	Low	45.76	pre	0	2	1	3	21	2	0	0	2130	2130	0	2130	0	1	0	1	0	1.3099767236336242	79.95	2.48	-0.1723755743658603
MB-0249	Her2	0.09020173170776655	0.30349167266749133	-0.19620557722376272	-0.061998751666658684	-0.06512186383831728	-0.21683440214993588	High	2.7420301469736605	Low	5.007250524905931	High	63.723319541704754	High	53.45	post	0	0	0	3	11	1	0	0	5650	5650	0	5650	0	0	0	0	0	-0.10535517267394719	77.6	3.49	0.09337927067823512
MB-0253	Normal	-0.2838616796554315	-0.4855194364607801	0.528434213125052	-0.29265715930024633	0.5302917555329643	0.3809088161536849	High	2.7448462912989244	Low	5.017308183210445	High	22.941879903677318	Int	69.19	post	0	0	1	2	12	1	0	0	4569	4569	0	4569	0	1	0	1	0	0.3161620755867993	75.86	0.83	-0.3194341954596396
MB-0256	LumA	-0.4462055844329879	-0.20267999029226355	0.6468780205751863	-0.1396532686650995	0.33876816188457975	0.5367490123542716	High	2.7366318030784473	Low	4.98797072528017	Low	33.075058647461034	High	53.1	post	0	0	1	1	17	1	0	0	6021	4763	1	6021	0	1	0	1	0	-0.3080830876171319	91.39	0.53	-0.29869065684525725
MB-0257	LumB	-0.4370797436318827	0.043465732515284	0.2175312262537139	0.387888394431915	-0.36508584727056637	0.3398902126527476	High	3.0805995536249235	Low	4.96642697723187	Low	32.68495574519308	High	57.61	post	0	2	1	2	25	2	1	1	2752	976	1	2437	1	1	0	0	0	0.7654129430409593	83.1	1.45	-0.001384385486682349
MB-0258	LumA	-0.5105187467102507	-0.173334617290232	0.4291066406161802	0.20170004415179432	-0.006051146639843642	0.3148063454560778	High	2.744315012605134	Low	5.01541075930405	High	34.270721678226494	High	62.7	post	0	0	1	3	11	1	0	0	2584	2584	0	2584	0	1	0	1	0	0.9391618735377142	78.22	1.64	-0.14583133906492896
MB-0259	Basal	0.7611431535532357	0.14499784139628996	-0.7196926240197945	-0.019977909135034867	-0.18624084658185427	-0.4084324515883286	Low	NA	NA	4.999445347198671	Low	100	High	38.99	pre	9	2	0	3	NA	3	1	1	356	356	0	356	0	0	0	0	1	NA	NA	NA	0.2955574717108887
MB-0260	LumA	-0.3548030841987601	-0.5363335193350016	0.532612887597137	-0.04634298633487655	0.35528875271081956	0.21187862291655127	High	2.741813256525207	Low	5.006475916161453	High	33.6287339136488	High	78.26	post	0	0	1	NA	12	1	0	1	5095	5095	0	5095	0	1	0	1	0	NA	NA	NA	-0.2738474451701864
MB-0261	LumB	-0.3195004895208004	-0.12343307465666287	0.21157541436246627	0.33170052498962943	-0.14820506770283712	0.45486429086727054	High	4.367867819406477	High	4.992385069308847	Low	33.479819312120526	High	63.93	post	6	0	1	1	26	2	1	1	2707	2707	0	2634	1	1	0	1	0	1.4787296864794321	70.22	2.61	-0.026431513570463333
MB-0262	Her2	0.03991354581957082	0.411075364197034	-0.43194045433862865	0.3995581827006973	-0.5285628564930088	-0.08356206215060821	High	3.092363565942442	Low	5.008441306937294	High	58.18314959222229	High	55.44	post	0	0	1	3	26	2	0	1	5468	5468	0	5468	0	1	0	0	0	1.5233491681643907	74.07	2.9	0.2900828574909168
MB-0263	LumA	-0.31935639729762505	-0.4263003776858131	0.6241594800545401	-0.2561110322527426	0.4890383034406969	0.3055809718062388	High	3.0899713528081167	Low	4.9998976886004165	Low	58.96633858779401	High	76.49	post	0	0	1	NA	27	1	0	1	5281	5281	0	5281	0	1	0	1	0	NA	NA	NA	-0.3382436258238533
MB-0264	LumA	-0.6170028996368313	0.10835214646903946	0.4024976100697996	0.22912164539243113	-0.014503541946291902	0.24595913549075005	High	3.7378919018150976	High	5.028185363625347	High	30.488436025730632	Int	83.93	post	1	0	0	3	31	NA	1	1	1293	1293	0	1293	0	1	0	0	0	2.3848247569896874	21.12	2.78	-0.10199909638902951
MB-0265	Basal	0.5142171137717512	-0.4135728427503984	-0.13314121421401964	-0.44431638297438125	0.445479652628489	0.15744129410675725	High	3.731676349675686	High	5.00598696312745	High	64.15563581439977	High	46.44	pre	1	0	1	2	21	2	0	0	5674	5674	0	5674	0	0	0	0	0	0.530643720362264	66.3	5.74	-0.08084264069280125
MB-0266	LumA	-0.547598478807373	-0.4045915256450303	0.791690704866409	-0.12836767095660626	0.41104574674937877	0.36276303988375347	High	3.0914627296566835	Low	5.005224034488155	High	43.91059764677563	High	84.88	post	0	0	1	NA	30	2	0	1	2720	2720	0	2720	0	1	0	1	0	NA	NA	NA	-0.3746303109923708
MB-0268	LumB	-0.21945245589605186	-0.08510638454926327	-0.043275697693662234	0.4081544464871667	-0.3413134854711806	0.027981091979263878	High	2.7384886283677368	Low	4.994602244170488	Low	45.67578382523364	High	66.54	post	0	0	0	3	19	4	1	1	855	855	0	855	0	1	0	1	0	1.3853858304448046	69.28	3.23	0.08740387096717932
MB-0270	LumB	-0.1913544723768594	0.11281879080486423	-0.17204611447136306	0.376026510882988	-0.3197022474717391	0.12793534697875963	High	2.742760829288816	Low	5.0098601046029145	High	39.55623747331755	High	29.98	pre	0	0	0	3	14	2	0	0	10111	4245	1	10111	0	1	0	1	1	1.7661476988706286	72.81	5.02	0.1489523077010914
MB-0272	LumB	-0.30288185311457716	0.1551798693446217	-0.07367915678366023	0.7363012087941216	-0.5501260695191184	-0.08729795726500583	High	4.370800256945927	High	5.002858060521166	High	33.15877787298275	High	55.36	post	8	0	0	3	28	1	1	1	3660	3660	0	3660	0	1	0	0	0	3.1299063064192647	28.67	8.55	0.1978776829947182
MB-0273	LumA	-0.33770414038195246	-0.025166899268518034	0.3122958783620331	0.15430053377612266	0.009797094559746849	0.5170783809356067	High	3.73077761133517	High	5.002777183339891	High	38.44372305838105	High	68.66	post	3	0	1	2	25	2	0	0	5596	5596	0	5596	0	1	0	0	0	1.8430603000896966	59.29	3.31	-0.09059671080590284
MB-0275	Normal	-0.16594621035694007	-0.4332164721412837	0.4959654321695407	-0.3565288399483145	0.5384560009994199	0.3114516641288636	High	2.3908010236602175	Low	5.002860798786491	High	44.626045642176976	High	61.94	post	0	0	1	1	9	1	0	0	5583	5583	0	5583	0	1	0	0	0	-0.7121400848187316	87.72	0.34	-0.3109131673005573
MB-0278	Basal	0.7029779261314544	-0.051390424078844074	-0.6699808070243002	-0.032608173804540085	-0.09009484997100532	-0.45227203711442326	Low	4.0854099231860985	High	5.019321154236065	High	66.01999332412659	High	34.3	pre	3	2	0	3	53	3	1	1	175	175	0	175	0	0	0	0	0	1.42025559355248	39.17	8.78	0.24927563983032927
MB-0279	Normal	-0.016522574924106335	-0.5250468374111433	0.38088377659349776	-0.44657350251607986	0.49888342297377575	0.25922537528473344	High	3.089589980320034	Low	4.998535644000121	Low	38.733538728967844	High	69.52	post	0	0	1	1	21	2	0	1	5768	5768	0	5768	0	1	0	1	0	-0.006172609519074529	76.85	0.6	-0.2960441388560301
MB-0280	LumA	-0.24490874865702963	-0.27986168327796673	0.469020186435751	-0.234164146496226	0.4050906500561993	0.3041323594149417	High	3.0875670920163567	Low	4.99131104291556	Low	41.33968028740816	High	47.64	pre	0	0	1	2	21	2	1	1	5187	5187	0	5187	0	1	0	1	0	0.5672330630319661	88.08	1.25	-0.25915345650849486
MB-0281	Normal	-0.031796350580693	-0.4287498278054589	0.4267531343043162	-0.4975747993944622	0.688197867848884	0.34408356431176534	High	2.744953726901337	Low	5.01769188179049	High	43.43551375883861	High	52.79	post	0	0	0	2	12	0	0	0	2184	2184	0	2184	0	1	0	0	0	0.17402935333415503	89.36	1.22	-0.31257806638988356
MB-0282	Normal	-0.14995197358447668	-0.5368138036721871	0.5879443012964699	-0.4319742612250929	0.69131949111547	0.4107959770688659	High	4.0235946816474994	High	5.012838148741068	High	23.70745799291731	Int	51.81	post	8	2	1	3	18	2	0	0	5827	5327	1	5827	0	1	0	1	0	2.7706523841288404	41.62	7.16	-0.37117039764245746
MB-0283	LumB	-0.1471181598620282	0.1736227878925433	-0.28016331259393096	0.5103491355240758	-0.5146836392000342	-0.23101555503315954	High	5.017116477910315	High	5.025415992536837	High	56.49582290543036	High	60.3	post	26	0	0	3	33	4	1	1	661	661	0	661	0	1	0	0	0	4.07196280011019	4.33	4.13	0.22611465400647776
MB-0286	LumA	-0.24726225496889362	-0.23673214979871254	0.4548511178235087	-0.20256447291244487	0.38410373671007497	0.2907136341060849	High	3.094506773949132	Low	5.016095621246899	High	41.678440187778335	High	62.92	post	0	0	0	3	23	2	0	0	5778	5778	0	5778	0	1	0	0	0	1.4966184772799482	70.69	3.69	-0.24201017955414547
MB-0287	LumB	-0.1877041360564173	0.17198982114611272	-0.11018251998808119	0.2677327967014889	-0.27763237083282616	0.19823116933538443	High	3.3779679642294127	High	4.99274272939076	Low	44.40038045004067	High	77.54	post	1	0	0	2	19	2	0	1	2842	2842	0	2842	0	1	0	0	0	1.221423729776191	51.77	2.04	0.11029417177200271
MB-0288	LumA	-0.331988482195997	-0.15244224862266456	0.37771374768364013	-0.02521250551897429	0.20929283378125865	0.35597743447188845	High	5.010816973949797	High	5.002917764106421	High	56.78213407688146	High	55.22	post	25	2	1	2	30	2	1	1	1914	1914	0	1914	0	1	1	0	0	3.500625515099429	16.83	8.56	-0.16911404442632136
MB-0289	Basal	0.5006244140522103	-0.22419672859817208	-0.3883285414575573	-0.238918504679804	0.20324168714141502	0.0166971638786343	High	2.7451996648019565	Low	5.018570231435559	High	46.93308141858891	High	75.91	post	0	0	1	3	20	2	0	1	2148	2148	0	2148	0	0	0	0	0	0.3382962918840227	48.82	3.46	0.07520806129004443
MB-0290	LumA	-0.412920280879483	-0.35348927216849757	0.6735831126036839	-0.24328867230309287	0.47861688422763277	0.29246721752712873	High	3.093631467062506	Low	5.012969525223235	High	27.735017051857707	Int	49.92	pre	0	0	0	1	25	NA	0	0	5986	5986	0	5986	0	1	0	1	0	-0.03811801596934719	91.28	1.01	-0.34803937961915776
MB-0291	Her2	-0.15249760286057445	0.5457470923438367	-0.2481268083079457	0.3006291134262458	-0.45503662232157543	-0.34804818769847307	Low	3.728886891555118	High	4.99602461269685	Low	74.25102624271078	High	51.19	post	1	2	1	3	26	2	1	1	1176	1176	0	1176	0	1	1	1	0	2.2990759630741096	56.97	5.4	0.21137258185096974
MB-0292	Her2	0.1679635014813949	0.5011286774193076	-0.502737766658782	0.1261105514149076	-0.3720494684037198	-0.2759225391633678	High	4.074302224993202	High	4.97965080354715	Low	63.10590823550578	High	80.34	post	1	0	0	3	55	2	0	1	1483	1483	0	1483	0	0	0	0	0	1.4283608803336585	20.49	4.64	0.26846988385380127
MB-0293	Normal	-0.1205571600567061	-0.4223140176871738	0.48294910134270114	-0.406233493685721	0.647616765383266	0.28621531141732043	High	2.741089290639855	Low	5.003890323713769	High	40.69881321745014	High	51.62	post	0	0	1	1	13	1	0	0	1931	1931	0	1931	0	1	0	0	0	-0.5203776431286659	92.55	0.43	-0.3143419381295304
MB-0294	Normal	-0.07545629420282282	-0.06008357058190088	0.36786744576665814	-0.38347020298858997	0.47876095914762906	0.33028362521572513	High	2.7399797794842184	Low	4.9999277838722085	Low	46.740362034873456	High	46.17	pre	0	2	1	2	14	2	0	0	2187	2187	0	2187	0	0	0	0	0	-0.08177094978974604	78.89	3.63	-0.2242559214280087
MB-0295	LumA	-0.3409702307739269	-0.5249988089774249	0.6814121233962109	-0.4121404235501664	0.6077080125442972	0.44213175037534397	High	3.028480708456155	Low	4.9945739587719835	Low	15.240539305529595	Low	47.13	pre	1	0	1	1	9	2	0	0	4935	4935	0	4935	0	1	0	1	0	-0.32959380910457503	93.1	0.53	-0.40652078798723734
MB-0299	Basal	0.6624880114191821	0.010614283851798637	-0.5142651445128097	-0.24962781654786353	0.04437507535885337	-0.4585239432242315	Low	3.0948089311216402	Low	5.0171747540058576	High	65.0438159018922	High	68.83	post	0	0	0	NA	25	0	0	0	5644	5644	0	5644	0	0	0	0	0	NA	NA	NA	0.15183386596152165
MB-0301	LumB	-0.5046109655600615	0.05830651853431468	0.2589817557871551	0.46256543458811505	-0.2619282045532319	0.3822811857875452	High	3.729859722451028	High	4.999499008753672	Low	57.93094886332307	High	82.46	post	2	0	1	3	23	2	0	1	3681	3681	0	3681	0	1	0	1	0	2.4356926014183617	23.96	2.68	1.0248693374841078e-4
MB-0302	LumA	-0.24197887345246427	0.01810671951189179	0.23583093859698284	0.027613696520781366	0.20597911062134425	0.25327844020467194	High	4.3705672669904425	High	5.002025953537295	High	42.06199117616778	High	81.53	post	5	0	1	3	29	2	1	1	2526	2526	0	2526	0	1	0	0	0	3.092809248549741	15.02	4.04	-0.08375750625439064
MB-0304	LumB	-0.051488954414656944	-0.07823831852751122	-0.1522574491552822	0.2948182312018727	-0.3636450980706036	-0.3132052475499074	Low	3.38201277482003	High	5.007188481500107	High	35.18840160541805	High	84.85	post	1	0	1	3	14	NA	1	1	3346	3346	0	3346	0	1	0	1	0	1.7927098025184744	24.25	1.28	0.1076126799451925
MB-0305	LumA	-0.31753122913740395	-0.506267719827192	0.5231028008675642	-0.21005618883808294	0.4866850797474243	0.17307105938127793	High	4.368570352237988	High	4.994894115135671	Low	33.234879479787494	High	60.62	post	6	2	1	3	35	2	1	1	1905	1905	0	1905	0	1	0	1	0	3.165997113864127	26.56	7.95	-0.30279656356386414
MB-0306	LumB	-0.17973103304071483	-0.01613755372943141	0.050192124406078835	0.12572636085461847	-0.17370632854217818	-0.011665141887813006	High	3.7306825454444086	High	5.002437662301458	High	47.061420083759685	High	82.53	post	2	0	1	3	35	2	1	1	1289	1155	1	1161	1	1	0	1	0	2.752385269443135	19.08	3.2	9.286825989279351e-4
MB-0307	Normal	-0.12675312565324598	-0.21833725968450948	0.40850145270210575	-0.2650914865995011	0.4292952366155739	0.3122903344606671	High	3.6698275113111434	High	4.999383968968368	Low	57.4610971552754	High	41.63	pre	6	2	1	3	10	2	0	0	5320	5320	0	5320	0	1	1	0	0	2.4555199817644713	53.29	6.12	-0.23239966328140466
MB-0308	LumA	-0.2534101898243751	-0.3968109193826259	0.6715658214792289	-0.48432022506448713	0.5699603835052726	0.4648520920914765	High	2.735227234076155	Low	4.98295440741484	Low	17.649561564398706	Low	51.21	post	0	0	0	1	19	1	0	0	5498	5498	0	5498	0	1	0	0	0	-0.23722726277976716	91.74	0.83	-0.4000138508849037
MB-0309	LumA	-0.5583573648044655	-0.3306277377184697	0.751008667189903	-0.15338808119543598	0.32613759389823943	0.5905001563471355	High	3.7233160724766114	High	4.976128830273612	Low	13.775423590768217	Low	89.43	post	1	0	1	1	21	2	0	1	1270	1270	0	1270	0	1	0	1	0	0.6357722071592298	13.17	0.2	-0.358215402285957
MB-0310	LumA	-0.39875121226724064	-0.20877960137451884	0.46388089714249703	-0.16865965596692897	0.2847400668859758	0.3264714873438908	High	3.37320142227209	High	4.975719365257464	Low	34.5784557044466	High	67.38	post	1	0	1	2	16	2	0	0	5555	5555	0	5555	0	1	0	1	1	1.2685951946045058	69.97	2.08	-0.24150233867914697
MB-0311	LumB	-0.17098943816807716	0.36544835216441546	-0.1592699373498157	0.5693223865284576	-0.6317204992103433	-0.16582799742479273	High	3.0910095630221113	Low	5.003605582221825	High	47.75836399128872	High	77.94	post	0	0	1	1	47	2	0	1	4535	4535	0	4535	0	1	0	0	1	0.9329424235771038	52.96	1.1	0.22040025795180856
MB-0312	LumB	-0.36147935720588453	7.684549394967338e-4	-0.04399615880953896	0.5296066873585685	-0.37954136424352614	0.12580054977053243	High	3.0966865760544264	Low	5.023880628765809	High	68.63816295691622	High	70.49	post	0	0	1	2	33	2	1	1	5088	5088	0	2246	1	1	0	1	1	1.3516673936402541	64.83	2.1	0.11878647882015939
MB-0313	LumB	0.11047070443443188	0.0591710303412485	-0.3896253714661354	0.3175334980789677	-0.45883059521481073	-0.46996035683973447	Low	3.728923073207919	High	4.996153832885423	Low	51.23613169096954	High	55.52	post	1	0	1	3	23	2	0	0	5543	5543	0	5543	0	1	0	1	0	1.9210854964426272	65.9	4.02	0.21812938971932005
MB-0314	Her2	0.04836695624585778	0.6808030479603876	-0.32896254550931475	0.14267876932737641	-0.30913675333867874	-0.39722476624513575	Low	4.370411333346722	High	5.0014690476668635	High	63.24440402750186	High	73.48	post	5	0	0	3	50	2	1	1	133	133	0	133	0	0	1	0	0	2.2997790428109184	7.94	4.99	0.228778095986003
MB-0315	LumA	-0.18218060083469573	-0.3138177859169787	0.4462055844329879	-0.2315228363942382	0.3692159949771263	0.29383958716098907	High	3.7333002586924646	High	5.011786638187373	High	34.8376864576573	High	56.32	post	3	2	1	2	50	2	0	0	5586	5586	0	5586	0	1	0	0	0	2.2552463740920925	57.03	5.13	-0.2517273154296629
MB-0316	Basal	0.7770893595846406	-0.0723788496138486	-0.5117195152367119	-0.3329971681306052	0.10138071870404705	-0.486123821416312	Low	3.0954493199934676	Low	5.019461857119526	High	68.80114604282609	High	50.82	post	0	0	0	3	30	2	0	0	5487	5487	0	5487	0	0	0	0	0	0.3233304333579778	70.37	4.92	0.12756429253601304
MB-0317	LumA	-0.46095102193793164	-0.3154027242296907	0.6341498741946975	-0.11117514338366759	0.26096770508659006	0.3847971967829559	High	3.0911316213683984	Low	5.004041504887136	High	61.72371872399141	High	76.68	post	0	0	0	3	39	NA	0	1	4550	4550	0	4550	0	1	0	1	0	2.0133806597634014	43.67	3.89	-0.30207711820890015
MB-0318	Normal	0.3837656210570046	-0.34157822060629817	0.03957733063216168	-0.6310329952748994	0.590995321824729	0.14905459078872174	High	2.7479612520691923	Low	5.028433043104258	High	51.38366780507711	High	58.01	post	0	0	0	NA	18	1	0	0	5061	5061	0	5061	0	0	0	0	0	NA	NA	NA	-0.1803949867480674
MB-0319	LumB	-0.35086456343196737	0.11531626935822861	-0.04044188397121376	0.5390193560856522	-0.3024132570721858	0.03781640768859641	High	4.361546351193329	High	4.969808397119033	Low	39.61746542882713	High	92.14	post	10	0	1	2	32	2	1	1	1221	1221	0	1191	1	1	0	0	0	2.920556503573217	2.51	0.53	0.13401941660130176
MB-0320	Normal	-0.3293948221788408	-0.3467172630141826	0.6003842632306081	-0.37545022504255426	0.6193780810639956	0.4931381551004871	High	2.7383133227216856	Low	4.993976152577448	Low	19.4104182897566	Int	50.98	post	0	0	1	1	17	1	0	0	1912	1912	0	1912	0	1	0	1	0	-0.32241970831214106	92.12	0.53	-0.34856001392883823
MB-0321	LumB	-0.4211335376004777	0.2763556076165129	0.18876081235970316	0.29669116018328223	-0.18792172064847754	0.23482769290499386	High	3.7279167904501964	High	4.992559965893559	Low	51.09469253290824	High	46.86	pre	2	2	1	3	30	2	0	0	5239	5239	0	5239	0	1	0	1	0	2.3560120760150003	55.91	5.68	0.016166286673813493
MB-0322	LumA	-0.5756004008444486	0.10018731273688666	0.5973102958028673	0.09201363918924713	0.13600672447648565	0.4329063767255049	High	3.7242099551752577	High	4.979321268483062	Low	38.108137146648616	High	86.28	post	2	0	1	2	25	2	0	1	1516	1516	0	1516	0	1	0	0	0	1.7789343715810708	19.82	1.03	-0.1986799060732441
MB-0324	LumB	-0.460134499339938	-0.030305941676402437	0.2150336277186746	0.5032416101587268	-0.22696602396746865	0.06747484033146739	High	4.36962721277046	High	4.9986686170373575	Low	49.41213051392248	High	47.64	pre	6	2	1	3	32	2	1	1	4349	4349	0	2237	1	1	0	1	0	3.005045763232854	33.83	8.02	0.015990698943992618
MB-0325	LumB	0.24361191864845153	0.10647903755401618	-0.549423646967594	0.25380588889100786	-0.4113819215627035	-0.5728118366218243	Low	3.0926754019835245	Low	5.009555007084016	High	57.16754033919605	High	79.34	post	0	0	1	3	45	2	0	0	5326	5326	0	5326	0	1	0	1	0	2.1420160509704025	35.71	2.81	0.2701374748528183
MB-0327	LumA	-0.6119116410846357	-0.024446472762739847	0.514841513405511	0.31724535515875085	-0.11060151358380878	0.2066941154108566	High	3.093017198561123	Low	5.010775709146866	High	44.20549546567335	High	66.73	post	0	0	1	2	25	2	0	0	5638	5638	0	5638	0	1	0	1	0	0.8471014096510675	75.32	1.43	-0.13560884165712161
MB-0328	LumB	-0.13904899536420884	-0.010998511321547002	-0.16292027367025783	0.5228833525535087	-0.46344099265469163	-0.4361848152952824	Low	3.7322862807185126	High	5.008165288280401	High	40.3281579875553	High	69.62	post	2	0	1	3	34	2	1	1	3768	3768	0	3768	0	1	0	1	0	2.6265699049806117	39.39	5.61	0.1673837930083986
MB-0333	Basal	0.5240634156887332	0.2662216081018997	-0.7792987736733292	0.13038467139812418	-0.33507023893800864	-0.29017993480402815	High	NA	NA	4.98995731835579	Low	66.93486077395471	High	62.81	post	0	2	0	NA	NA	NA	1	1	797	797	0	797	0	0	0	0	0	NA	NA	NA	0.35309982122716516
MB-0336	LumB	-0.3613832957237676	0.11863023128480828	0.029586936492004366	0.5073236348617989	-0.465217916667979	-0.08066483736801412	High	3.7281558485072406	High	4.9934137446687155	Low	63.09669624650732	High	74.76	post	1	0	1	3	22	2	1	1	5119	5119	0	5070	1	1	0	1	0	2.0560727801145786	46.55	3.31	0.10279134057892088
MB-0339	LumA	-0.30345822200727857	-0.1884155454778554	0.3282901151344965	0.0870191619054884	0.059454916985130384	0.4518145805698031	High	3.0909796587175693	Low	5.003498781134175	High	54.998265495810855	High	90.43	post	0	0	0	2	24	2	0	1	802	802	0	802	0	1	0	1	0	1.0000330305706795	9.75	0.31	-0.12938700846517306
MB-0340	Basal	0.46464938899943214	0.2898035690577057	-0.7093179839511696	0.048504058236502924	-0.282242768272707	-0.4016468461764635	Low	3.383717103029742	High	5.013275367963363	High	65.95297642983054	High	79.97	post	3	0	1	3	16	2	0	0	4942	4942	0	4942	0	0	0	0	0	1.1438222098250057	26.49	4.39	0.31033294567468966
MB-0341	Normal	-0.01416906861224235	-0.24710629148191846	0.07060518935591951	0.01906545655434818	0.07362228411809764	-0.15332418520517618	High	3.7364776164952698	High	5.023134344625962	High	46.58234838572872	High	67.01	post	3	0	1	2	26	2	1	1	5217	5217	0	5100	1	1	0	1	0	1.8579624598281943	60.68	3.44	-0.049981917781954883
MB-0342	Normal	-0.13266090680343517	-0.3535373006022161	0.5435158658174049	-0.4475339789168027	0.6139992840508013	0.5208142760500042	High	3.091216174518883	Low	5.004343480424581	High	55.844938733883595	High	54.96	post	0	0	0	2	29	NA	1	1	3760	3760	0	3760	0	1	0	1	0	0.8550515975464782	83.37	2.27	-0.33678573094122
MB-0343	Normal	-0.2926513052691276	-0.5345084388536969	0.5433717735942295	-0.3018297089271494	0.5547844919323314	0.24550167894612995	High	3.7351726896468085	High	5.018473891595743	High	19.973087378233814	Int	70.51	post	3	0	1	2	30	2	1	1	2734	2734	0	2633	1	1	0	1	0	1.9965190101327344	54.03	3.59	-0.3329408140011824
MB-0344	Normal	-0.17065322298066804	-0.4570385752656825	0.6395773479343021	-0.5025212528581847	0.6597190586629531	0.4144556294258268	High	3.7277146422576344	High	4.991838008062978	Low	34.25469532126934	High	59.75	post	2	0	1	2	29	2	0	0	4588	4588	0	4588	0	1	0	1	0	1.671689241646094	69.49	3.2	-0.3964134766359605
MB-0345	LumA	-0.3318443899728217	-0.49416455453011837	0.6606148125179027	-0.39562022945773373	0.6160643579040812	0.3392040278358174	High	3.7278364807457187	High	4.992273145520422	Low	7.452104315618513	Low	37.3	pre	1	2	1	2	28	2	0	0	2180	2180	0	2180	0	1	0	1	0	1.3502800723940498	80.29	2.6	-0.391493655073621
MB-0346	Her2	0.022142171627944823	0.6600547645939758	-0.4706532316317383	0.21634730926281748	-0.39755072924306084	-0.22049405450689682	High	4.010311011934244	High	4.9653964711937295	Low	100	High	32.61	pre	5	0	0	3	16	2	1	1	613	613	0	613	0	0	1	0	1	1.2897446311630654	43.89	8.53	0.29009566021791344
MB-0347	Basal	0.34500481302283664	0.2889390572507719	-0.6154178851819025	0.08269701810223569	-0.2637531535398514	-0.15248551487337264	High	3.089013571247663	Low	4.996477040170225	Low	72.20085539860472	High	52.24	post	0	2	1	3	40	1	1	1	6167	5562	1	5928	1	1	0	0	0	1.823499255058728	69.05	3.77	0.2801853226465955
MB-0348	LumA	-0.6134005940574477	-0.042649249142068725	0.5307877194369159	0.31325937809575105	-0.09984391955742009	0.32517536046746714	High	3.0892218700972958	Low	4.9972209646331995	Low	11.294613447226745	Low	81.88	post	0	0	1	1	22	2	0	1	3681	3681	0	3681	0	1	0	1	0	0.12894191871321664	43.13	0.39	-0.14420610724644933
MB-0349	LumB	-0.34543708969236264	0.14687095031131325	0.046733911049870534	0.3484608381822428	-0.33415776444469886	0.01677340663607099	High	3.7293689914992445	High	4.997746398211587	Low	57.437640752904414	High	72.26	post	1	0	1	3	30	2	0	1	4381	4381	0	4381	0	1	0	0	0	2.2687596222853617	45.86	4.19	0.06460912257769932
MB-0350	Basal	0.688376580849686	-0.10018731273688666	-0.6202209592877473	-0.16030351128064035	-0.02406051163937829	-0.6354833832347805	Low	3.449348525053135	High	5.033387589475482	High	68.60287021053219	High	49.05	pre	0	0	0	3	80	2	1	1	1382	1382	0	1382	0	0	0	0	1	1.0332384825290277	51.47	7.58	0.19640167007734471
MB-0351	LumA	-0.5715658185955389	-0.07213870744525588	0.4951969403126055	0.21783604768393788	0.037411454225699976	0.4177340679956043	High	NA	NA	5.013367901065191	High	37.55065344197219	High	69.53	post	0	0	0	NA	NA	1	0	1	5860	5860	0	5860	0	1	0	0	0	NA	NA	NA	-0.1554996045621878
MB-0352	Her2	0.12353506600232993	0.3026271608605575	-0.08270893610264857	-0.19886663876966199	-0.009797094559746849	-0.1855748716008945	High	2.737133634624998	Low	4.9897629808035635	Low	64.56052171269816	High	61.32	post	0	3	1	3	13	1	1	1	1656	1656	0	1392	1	0	0	0	0	0.025823875780516523	72.01	3.7	0.024873723961261654
MB-0353	LumA	-0.3941402611256296	0.08976514261996223	0.40432277823002066	0.13667579182285874	-0.08466802798447888	0.36619396396840437	High	4.369428023408417	High	4.99795722645863	Low	59.306477622194805	High	86.26	post	6	0	1	2	40	2	0	1	1255	1255	0	1255	0	1	0	0	0	2.730997443484601	12.19	1.99	-0.11496950842083556
MB-0354	Basal	0.47612873611240136	0.38153787746012835	-0.6488953116996412	0.03131153066356426	-0.2839716673126623	-0.24260445416353585	High	3.3840015817291285	High	5.014291363318316	High	64.06190712287055	High	73.01	post	3	0	0	3	17	2	1	1	348	348	0	348	0	0	0	0	0	1.1070741157776847	37.8	6.02	0.2974170401313333
MB-0356	LumA	-0.32766571550073664	-0.12833197489595455	0.34572527413871335	0.1702924658481578	-0.003697922946571114	0.3773254065541606	High	2.7391736601628356	Low	4.997048786295842	Low	29.17845707958273	Int	58.16	post	0	0	0	2	16	2	0	0	6405	6405	0	6405	0	1	0	1	0	0.43410057553602016	85.47	1.52	-0.11016244882463763
MB-0360	LumB	-0.33972143150640727	0.11065751128752967	0.02195004866371103	0.35547231590751943	-0.4071557239094793	0.18961573774503887	High	3.725162229499495	High	4.982722248212481	Low	53.20257622617886	High	83.58	post	2	0	1	1	50	2	1	1	3977	3977	0	3977	0	1	0	1	0	1.5352897318038972	30.34	1.2	0.07058844589225091
MB-0361	Her2	0.21277618288892752	0.6107775915987477	-0.4519212426189433	0.13321807678025654	-0.331084166151445	-0.45349192123341026	Low	5.007258356195877	High	4.990208414985274	Low	57.154577841647395	High	40.5	pre	41	0	0	3	24	2	0	1	452	452	0	452	0	0	1	0	0	2.7670596620248498	2.83	3.33	0.2682255002861958
MB-0362	LumA	-0.21195966029093388	-0.12665097971580544	0.12742555602806427	0.11107909574359531	-0.11151398807711853	0.4177340679956043	High	3.3774594294078257	High	4.990926533599378	Low	60.16633392621371	High	52.79	post	1	2	1	2	18	2	1	1	1411	1411	0	1411	0	1	0	1	0	0.9687861621624597	82.9	1.79	-0.04357259760895828
MB-0363	LumB	0.0035062440972667515	0.23620383702780856	-0.45072047409248206	0.5574124791594944	-0.5460439467858905	-0.1497407756056519	High	4.73061311509646	High	5.037903982487359	High	96.6178132216635	High	73.24	post	7	0	0	2	67	4	1	1	2697	2697	0	2697	0	1	0	0	1	3.3766541826217353	16.09	6.38	0.309969604046328
MB-0364	LumA	-0.3051392979443242	-0.30935114158115395	0.6021133699087122	-0.1795610631151331	0.482891106854189	0.6044525809580491	High	4.370896665925141	High	5.003202378304076	High	38.25097838983288	High	48.67	pre	6	2	1	2	50	3	0	0	5298	3946	1	4614	1	1	0	0	0	2.5983885723942293	47.9	6.58	-0.2983966921723975
MB-0365	Her2	0.026320846100029858	0.6489601964049917	-0.3918828162958825	0.3091293295726429	-0.4177692430158717	-0.23604757702398083	High	2.738666254302994	Low	4.995236622510694	Low	67.18626247931587	High	76.84	post	0	0	1	2	15	1	1	1	2617	2617	0	2617	0	1	1	0	0	0.8659345201261615	56.51	1.09	0.28353116921590843
MB-0366	LumA	-0.4274735954201929	-0.24965179846900137	0.4705571701496214	0.055755655061960285	0.11910193386358914	0.04925282130409936	High	3.092437012452251	Low	5.008703615900896	High	31.36725643607294	High	51.74	post	0	0	1	2	22	2	0	0	1927	1927	0	1927	0	1	0	1	0	0.6232532945396598	86.6	1.3	-0.19849753277391022
MB-0367	Normal	-0.13506244385635757	-0.18538975415358702	0.2620076924738374	-0.24362483904334586	0.29626606048567794	0.3401189409250577	High	2.390738105804231	Low	5.002636092157968	High	58.084237790554965	High	70.98	post	0	0	1	2	9	1	0	0	4273	4273	0	4273	0	1	0	0	0	0.1150724592871266	73.89	0.66	-0.17411622111232258
MB-0368	LumB	-0.2592699402335058	0.12967677104007383	-0.07074928157909485	0.4764443185785599	-0.43707528229537285	0.08211344975931116	High	4.369525322669018	High	4.998304723817924	Low	60.96762107567875	High	74.79	post	10	3	1	3	31	2	1	1	1857	956	1	1004	1	1	0	1	1	3.780627072868565	7.16	6.01	0.1362346645230946
MB-0369	LumB	-0.43429396065049264	0.11233850646767878	0.06335254745609377	0.5318638069002671	-0.2641373533265082	0.16803903739045664	High	4.3621695047420745	High	4.972033945507409	Low	26.69343017059349	Int	65.47	post	7	2	1	3	27	2	0	0	4330	4330	0	4253	1	1	0	0	0	3.1086443064415126	27.05	7.44	0.09255473219558638
MB-0370	LumB	-0.11047070443443188	0.0707939113011366	-0.24673391681725068	0.46981703141357234	-0.37195341845705554	0.005184507505694669	High	5.010510230796695	High	5.001822252845337	High	80.83476844229493	High	64.01	post	16	2	1	3	47	2	0	1	2805	2805	0	2805	0	1	0	0	0	4.045121030373339	4.54	6.53	0.1949191830774017
MB-0371	LumB	-0.10365033920413218	0.45410884080885117	-0.22752162039387125	0.46030831504641634	-0.3163885243118247	-0.01547727975964732	High	4.366725168786891	High	4.988304174238896	Low	59.66579800601684	High	78.41	post	6	0	1	3	22	2	0	0	3934	3934	0	3934	0	1	1	0	0	3.287352790131843	14.65	5.28	0.23253880733144752
MB-0372	Basal	0.6627761958655328	-0.09677729394286992	-0.5636407463208949	-0.23166690785434663	0.024780886239359676	-0.3941750559476683	Low	2.748237096750824	Low	5.029418202681514	High	46.85387544752432	High	39.86	pre	0	2	1	3	18	1	1	1	1883	1418	1	1795	1	0	0	0	0	-0.033573638172270395	78.89	3.82	0.1598799994627368
MB-0373	LumB	-0.008453410426286962	0.43081505045535634	-0.3969260441070196	0.43658454794856244	-0.5164125382399896	-0.15012198939283536	High	3.7279245804299848	High	4.992587787249945	Low	100	High	63.31	post	2	0	1	3	24	2	1	1	810	810	0	810	0	1	1	1	1	2.8877683224770885	34.95	7.04	0.28664443655788446
MB-0375	Basal	0.7307396944632377	-0.38110562155666144	-0.38928915627872623	-0.4536810278814288	0.34606795783105776	-0.364592866062234	Low	3.736501054462739	High	5.023218051652639	High	48.72316241986256	High	72.69	post	1	0	0	3	23	2	0	0	4295	4295	0	4295	0	1	0	1	0	2.072304494115328	49.54	4.7	0.018815986858400816
MB-0377	Normal	-0.19889529872303582	-0.38326690107399597	0.5574928114654134	-0.4376410719893576	0.575435230465131	0.487343705535299	High	2.739712553076796	Low	4.9989734038457	Low	27.880009270529502	Int	63.25	post	0	0	1	2	12	1	0	0	4031	4031	0	4031	0	1	0	1	0	0.26301023703889403	83.03	0.86	-0.34614179552082414
MB-0378	Her2	0.11037464295231499	0.5653907217347219	-0.38943324850190164	0.02746962506067294	-0.2601993055132766	-0.3304361107305985	Low	3.7221816826382943	High	4.972077437993907	Low	65.32382075412153	High	57.15	post	2	2	0	3	28	2	1	1	2919	2919	0	2919	0	0	1	0	0	1.346601554698656	39.6	8.19	0.2120909370103837
MB-0379	LumA	-0.2790105748085282	-0.12050334019983158	0.4004803189453448	-0.22835326427185287	0.3141793755385484	0.38449222575320907	High	3.7263354150341206	High	4.98691219655043	Low	32.68418042614398	High	48.22	pre	1	2	1	2	29	2	0	0	4070	3585	1	4070	0	1	0	0	0	1.3017846552584267	79.64	2.45	-0.2170954887883496
MB-0380	LumB	-0.13222863013390912	0.20887565824195595	-0.26666667435650687	0.5797435554763003	-0.5229919595864861	-0.19823116933538443	High	3.7356606470364557	High	5.020216596558771	High	61.52286662135681	High	83.9	post	1	0	1	3	25	2	0	1	2080	2080	0	2080	0	1	0	1	1	2.4849857559067456	19.97	2.38	0.24246133452310065
MB-0381	Her2	-0.1328049990266105	0.489553824893138	5.763688927013837e-4	0.05921337010456248	-0.20295353730142246	-0.2888075651701678	High	3.0859477769175965	Low	4.985527774705702	Low	69.29232563800772	High	33.65	pre	0	2	1	3	21	2	0	0	3906	3906	0	3906	0	1	1	0	0	1.8470185484337731	70.8	3.97	0.06552931873637693
MB-0382	LumA	-0.28290106483426253	-0.4256279796137534	0.700048050926889	-0.48681746370636647	0.6548205113830797	0.44502897515793804	High	3.724630649757977	High	4.980823749135632	Low	15.812185998906543	Low	59.05	post	2	2	1	2	22	2	0	0	4094	4094	0	4094	0	1	0	0	0	1.4574369014903197	73.66	2.68	-0.41520476476297014
MB-0383	LumB	-0.01940441938761325	-0.030257913242683895	-0.13895293388209193	0.13196945745931687	-0.18782567070181336	-0.06000305010267213	High	2.744187589116376	Low	5.014955675415628	High	52.899109710419424	High	65.02	post	0	0	1	3	19	1	1	1	2572	2572	0	2572	0	1	0	0	0	1.3717254678922741	70.93	2.35	0.0729958021770514
MB-0384	LumB	-0.09101825430576019	-0.039527400950363244	-0.021037464583600507	0.14863372301185795	-0.21366310635447908	-0.055123513626724206	High	5.006169371703727	High	4.986319184656167	Low	62.3925320810328	High	74.58	post	13	0	1	3	43	2	1	1	1833	1833	0	1680	1	1	0	1	1	4.195592589353097	2.24	4.54	0.03204429342181991
MB-0385	LumB	-0.21095101472870645	0.2051294404119094	-0.10946205887220446	0.4481582885772726	-0.2877176152325655	0.026456236830530153	High	5.009783717868373	High	4.999227563815618	Low	46.98606890356628	High	66.58	post	11	2	1	3	31	2	1	1	1093	1093	0	747	1	1	0	0	0	3.50893306870731	15.03	7.75	0.154361488502316
MB-0386	LumB	-0.1452449609607487	-0.22866337293399686	0.09663785100959868	0.10349133217788495	-0.07472685850473576	-0.13792314820296556	High	4.017121296262995	High	4.989718915224982	Low	41.603654198817125	High	66.83	post	8	0	1	3	15	3	0	0	4144	3681	1	3707	1	1	0	1	0	2.7613606076414228	37.33	6.34	-0.04375571574246706
MB-0388	Normal	-0.11128722703242551	-0.21295807510803236	0.3550432379040524	-0.21831628588429927	0.392460082069859	0.17734065379773237	High	3.72972379147149	High	4.999013540969607	Low	41.18852357402646	High	46.63	pre	3	2	1	3	28	2	0	0	2927	2927	0	2927	0	1	1	0	0	2.8241809937371656	40.33	7.45	-0.2020467770053518
MB-0389	LumB	-0.10984630480067206	0.47447289670551457	-0.35225745492266236	0.557556550619603	-0.6250450279171824	-0.07105824993099165	High	5.002997152956436	High	4.974989831987271	Low	49.986461872697504	High	46.87	pre	19	2	1	3	50	3	0	0	2909	2909	0	2909	0	1	1	1	0	4.39772810851874	1.42	4.82	0.29944997368084203
MB-0390	Basal	0.4382805121583439	0.38917439842137713	-0.6406820549786465	0.08500216146397047	-0.3195101475784107	-0.30184507669184113	Low	4.017348502247619	High	4.990530365170066	Low	71.7521513821542	High	40.68	pre	5	2	0	3	17	2	1	1	2166	1399	1	2014	1	0	1	0	0	1.3880065181157442	40.07	8.67	0.3059973492479355
MB-0391	Her2	0.03203650428598524	0.2889390572507719	-0.040682037676506	-0.14594438908983404	0.08356345359784076	-0.020356816235595248	High	5.0127904843047375	High	5.009966015374063	High	53.521390842019315	High	61.23	post	15	2	0	3	50	3	0	0	4274	4274	0	4274	0	0	1	0	0	2.803793143058847	2.3	2.85	0.016539195403742095
MB-0392	Basal	0.34020173891699174	-0.3150184967599423	-0.22243036184167567	-0.21106468905884193	0.11386721177039105	-0.18618481366038797	High	3.747836452174072	High	5.0637016149074	High	63.65183074666534	High	56.28	post	2	2	1	3	30	4	1	1	1144	267	1	267	1	1	0	1	1	2.676123260033146	44.01	6.68	0.0062893118772925985
MB-0393	Basal	0.22829011225080642	-0.33264493193464867	-0.1597502447604002	-0.05748451258326138	0.1950294167016272	-0.43443123187423865	Low	5.368824121683158	High	5.031514720296993	High	79.69658640489746	High	68.74	post	16	3	1	3	53	3	1	1	625	625	0	263	1	1	0	1	0	4.1779203397651195	2.78	5.41	0.012590759104768437
MB-0394	LumA	-0.4332372843472068	-0.0825128491284618	0.3576368979212086	0.04591077195455128	0.10723976545056231	0.24801768994154058	High	2.7338137956978854	Low	4.977906413206734	Low	47.09116876570556	High	56.48	post	0	0	1	2	20	1	0	0	1927	1927	0	1927	0	1	0	1	0	0.5877316643785911	85.16	1.23	-0.14260047385643992
MB-0395	Her2	0.022958694225938454	0.44546372273951285	-0.21585015031666818	0.07549344509681445	-0.1942129921549816	-0.06457761554887331	High	3.7307621808338762	High	5.002722074406699	High	75.65876676883404	High	80.38	post	2	0	0	3	50	2	1	1	870	805	1	805	1	0	1	0	0	1.9278120385179245	11.2	4.47	0.145356124919973
MB-0398	LumB	-0.003938520766792789	0.34998319650704374	-0.25086456054827727	0.3593622453304469	-0.397118504483072	0.12846904628081646	High	5.0135908742562965	High	5.0128245509153455	High	100	High	56.41	post	19	0	1	3	42	3	1	1	1296	1296	0	1147	1	1	0	0	1	4.270104838747019	2.28	5.55	0.20974832455492268
MB-0399	Her2	0.12170989784210887	0.6060227766606117	-0.4602305608220549	0.0738126113955495	-0.3085604536586936	0.27500762607412754	High	5.008373386386927	High	4.9941906656675945	Low	66.83226689208334	High	68.47	post	11	2	0	3	45	3	0	1	4113	2030	1	4113	0	0	0	0	0	2.295259756423567	9.07	5.66	0.25226351939185393
MB-0400	Basal	0.6794428630128145	0.03097833974846208	-0.6642651488383448	-0.056716131462683124	-0.1370632738897917	-0.5279810952490528	Low	2.7504940621878244	Low	5.037478793527944	High	100	High	55.28	post	0	2	0	3	16	1	1	1	674	674	0	571	1	0	0	0	1	0.05414407823901783	74.37	3.94	0.2504949842890763
MB-0401	Basal	0.6864073204662896	-0.07497238503465009	-0.591066299465269	-0.17326994269039855	-0.007491895839806413	-0.5148673409699427	Low	2.74894716173214	Low	5.031954149043358	High	70.95626286183203	High	48.58	pre	0	2	0	3	20	1	1	1	788	788	0	620	1	0	0	0	0	0.0927991008840227	75.44	4.16	0.1864341348185563
MB-0402	Normal	-0.1658501488748232	-0.46217761767356685	0.5615273937143231	-0.5040580150993413	0.654436311596423	0.32418420462079023	High	2.7397812921111306	Low	4.999218900396895	Low	23.06994451681767	Int	73.06	post	0	0	1	1	11	1	0	0	2992	2992	0	2992	0	1	0	1	0	-0.46276758414211494	71.62	0.35	-0.3706064789002876
MB-0403	Normal	0.21075889176447266	-0.3900869386620295	0.11292027222841276	-0.5057868726206424	0.6142874338907938	0.06503507209349343	High	NA	NA	5.011736654916343	High	55.97450847683193	High	58.96	post	0	0	0	NA	NA	1	0	0	4230	4230	0	4230	0	0	0	0	0	NA	NA	NA	-0.190996361311628
MB-0404	LumB	-0.39063401702836287	-0.08025551274369014	0.12905860122405152	0.27993084699066884	-0.2493456615402237	-0.028667276796194057	High	3.3769690382584585	High	4.9891751366373525	Low	37.44211197728666	High	60.71	post	1	0	1	3	15	2	0	0	1905	1905	0	1905	0	1	0	1	0	1.6441869219865686	69.5	3.1	-0.008658191988984654
MB-0405	LumB	-0.4882805136001889	0.08683540816313093	0.12622478750160304	0.3761225585230603	-0.2662504521531202	0.2618176290375808	High	2.7368991641528435	Low	4.988925586260154	Low	40.04307050371891	High	72.85	post	0	0	1	2	16	1	0	1	1772	1772	0	1772	0	1	0	1	1	0.8266622648273227	66.14	1.23	0.029597984009325104
MB-0406	LumB	-0.16436119590201126	0.37831997240098575	-0.26047070875996703	0.483936034504198	-0.44418297834852255	-0.24542543618869325	High	5.357268709795558	High	4.990245392126991	Low	67.87933978577881	High	69.32	post	17	3	1	3	180	3	1	1	2907	2907	0	972	1	1	0	0	0	5.144126830827912	0.01	0.53	0.23704566580737207
MB-0408	LumA	-0.440970233657617	-0.19470727029498494	0.4186359390654384	-0.020554194975468565	0.1400888472097135	0.17962793652083295	High	5.00917137530003	High	4.997040626071536	Low	39.16886064220223	High	51.01	post	11	2	1	2	47	2	0	0	3055	3055	0	3055	0	1	0	1	0	2.9447694604630583	35.64	7.76	-0.19247706824488586
MB-0410	Normal	-0.10835735182786013	-0.38499592468786364	0.38126802252196534	-0.2197089766653474	0.40105655229630355	0.1928179335573797	High	2.7392029164457075	Low	4.997153273020383	Low	26.93312296529255	Int	57.41	post	0	0	1	2	20	1	0	0	1890	1890	0	1890	0	1	0	1	0	0.5956459236080477	84.66	1.24	-0.23178157084443476
MB-0411	LumA	-0.24913545387017313	-0.4101147955226631	0.5094620704069648	-0.32478509490442503	0.4551806972415717	0.1733760304110247	High	3.3825966004548107	High	5.009273573052894	High	36.442707337693804	High	54.6	post	1	2	1	2	18	2	0	0	4175	4175	0	4175	0	1	0	0	0	0.9824437524871376	82.14	1.8	-0.30958822392261404
MB-0412	LumB	0.06176753300116496	0.2809663372534933	-0.5705571730333114	0.5675935290071565	-0.5643894865987498	-0.3746569100438766	Low	3.3836321003154977	High	5.012971786841063	High	100	High	54.06	post	1	0	1	3	19	2	0	0	4085	4085	0	4085	0	1	0	0	1	2.027976128295789	63.74	4.39	0.3613402876234494
MB-0413	LumA	-0.23467820081158006	-0.46462706779321267	0.25489914279718695	0.007683811205782641	0.048601273012077506	0.15187557281387914	High	4.3629561217385975	High	4.974843291923563	Low	30.258123963992087	Int	56.58	post	5	2	1	3	47	2	0	0	4202	4202	0	3860	1	1	0	1	0	3.2437777772919576	24.69	8.31	-0.15238759014947809
MB-0414	Basal	0.8145533376102305	-0.09932280092995285	-0.6004322939716665	-0.20717475963591447	0.04115740214560318	-0.5141811561530125	Low	3.100347878712605	Low	5.036956709687876	High	66.90630981707818	High	72.16	post	0	0	0	3	21	2	0	0	2299	2299	0	2299	0	0	0	0	1	0.3277311300692702	55.78	3.92	0.18530571600302348
MB-0417	LumA	-0.4519212426189433	0.07468421443233882	0.418059570172737	0.10843778564160753	-0.07703205722467621	0.3084019538313961	High	3.720297595267957	High	4.965348554528417	Low	31.229708413279784	High	54.22	post	1	0	1	2	40	2	1	1	188	188	0	188	0	1	0	1	0	1.5808053796402928	73.44	3.06	-0.13083351956022735
MB-0418	LumB	-0.24308358049680862	0.33447001241595337	-0.03083573575952403	0.37674686818353015	-0.32219954608500784	-3.0497102974674523e-4	High	3.721950656632056	High	4.971252345114485	Low	58.70019706509075	High	58.72	post	1	0	1	3	31	2	0	0	3062	3062	0	3062	0	1	0	0	1	2.4355260019226352	50.99	5.71	0.1251181523055241
MB-0419	LumA	-0.6097982884780639	-0.023726046256961654	0.4418347869966691	0.21610719016263677	-0.03625885486572975	0.22575480477002818	High	3.724731955760481	High	4.981185556287432	Low	30.259034482486857	Int	77.92	post	3	0	1	2	21	2	0	1	3129	3129	0	3129	0	1	0	1	0	1.7891998818797608	44.33	2.33	-0.13385621381619967
MB-0420	Basal	0.7709894554702176	-0.09336727514885317	-0.5365514083639298	-0.33515824003223155	0.12260775691683187	-0.49626410815539124	Low	2.7432095998976265	Low	5.0114628567772375	High	75.71254208806371	High	34.92	pre	0	2	0	3	16	1	0	0	2302	2302	0	2302	0	0	0	0	0	-0.12874369376098221	80.85	3.55	0.1326864833919714
MB-0421	Her2	-0.2635446761877077	0.5593871675199037	-0.17512008189910377	0.45656245708359733	-0.5774522793450789	-0.30489478698930855	Low	3.0834267245011855	Low	4.976524016075661	Low	100	High	73.53	post	0	0	1	3	24	2	0	1	2790	2790	0	2790	0	1	1	1	1	2.2018657605499943	45.59	3.85	0.2184994192679257
MB-0422	LumA	-0.4008165341327539	-0.26060228135682983	0.5226705241980382	-0.01872928981409519	0.193876817341657	0.24550167894612995	High	4.012971784890857	High	4.97489923175306	Low	23.275605569721165	Int	66.72	post	7	0	1	2	16	2	0	1	1014	1014	0	1014	0	1	0	1	0	1.9791613554902359	58.39	3.8	-0.2333288153540322
MB-0423	LumA	-0.21589818105772668	-0.3123769329054223	0.36546590871373574	-0.07073908691323644	0.32090287180504135	0.30001525051336064	High	3.0899870627918755	Low	4.999953795685269	Low	30.64139779660474	Int	71.1	post	0	0	1	2	35	2	0	0	4168	4168	0	4168	0	1	0	1	1	1.401240910190684	63.25	2.16	-0.18880853995425156
MB-0424	Normal	0.24649376311195845	-0.40531195215080856	0.10019212584792386	-0.4204965682364551	0.5840317006915755	0.2735590136828305	High	5.364551691291746	High	5.016256040327663	High	68.42399650398696	High	44.02	pre	22	2	0	3	60	3	1	1	295	295	0	295	0	0	0	0	0	2.7001857844846535	3.54	3.79	-0.16709227958517786
MB-0425	LumB	-0.626609047848521	0.029441429869468613	0.40489914712272207	0.41113192332940746	-0.16069156076918115	0.2634949697011879	High	4.374042904823579	High	5.014438945798498	High	40.62911896487171	High	83.17	post	6	0	1	2	22	2	0	1	732	732	0	732	0	1	0	1	0	2.25898317409801	24.55	2.22	-0.0709028484640516
MB-0426	Normal	0.10086455622274215	-0.406848862029802	0.14111431722972212	-0.18642846938030136	0.23757954307386106	0.18328758887779392	High	3.7325584167848667	High	5.009137202803094	High	34.5179628313076	High	50.48	post	2	2	1	2	42	2	0	0	3933	3933	0	3933	0	1	0	1	0	1.878065336974026	68.21	3.96	-0.13463605144801397
MB-0427	LumB	-0.3373679251945433	-0.14259641971036266	0.14145053241713126	0.3378955977742917	-0.08514827771779981	0.03484294014856564	High	5.012703432188842	High	5.00965511496015	High	19.583251118672145	Int	81.89	post	15	0	1	2	21	2	0	0	3483	3483	0	3483	0	1	0	0	0	2.798285933485333	19.49	3.48	-0.00435716015870824
MB-0429	LumB	-0.5175312349047841	0.11113779562471512	0.15110471136987944	0.6117754434404067	-0.2872853904725767	0.2981854243348802	High	4.360968302778593	High	4.9677439384949755	Low	81.05979257888103	High	78.86	post	4	0	1	3	40	2	0	1	2234	2234	0	2234	0	1	0	1	1	3.4483616925833998	11.19	5.21	0.07679272385526115
MB-0431	LumA	-0.4776657198262718	-0.26843091605295283	0.6904419027151992	-0.06800172917117638	0.2648097029531574	0.26364745521606126	High	4.079693955648468	High	4.998906984458815	Low	33.69619880722007	High	63.61	post	2	0	1	2	57	2	0	0	2554	2554	0	2554	0	1	0	0	0	2.2153643139493457	54.98	4.72	-0.3064856405502063
MB-0432	Basal	0.3488472723075125	-0.1635848452453672	-0.2584053868944537	-0.19478461406658995	0.2122223571545163	-0.09903934191025553	High	2.74123878763176	Low	5.004424241542	High	58.94567158610728	High	60.07	post	0	0	1	1	14	2	0	0	3174	3174	0	3174	0	0	0	0	0	-1.0860024197897462	84.78	1.41	0.04086955249473013
MB-0434	Her2	-0.18847262791335248	0.4549253241820664	-0.20677234025662142	0.401815302242396	-0.41498379456261036	-0.27424519849976065	High	3.383600748251463	High	5.012859815183797	High	87.65605291633867	High	69.79	post	2	3	1	3	20	2	1	1	1365	722	1	722	1	1	1	0	0	2.5459513186006673	41.49	5.33	0.2078875227091827
MB-0435	Basal	0.4195485231455489	-0.182748190299067	-0.28395774113754835	-0.3217595942421481	0.2611598049799184	-0.08318084836342478	High	2.396061501652519	Low	5.0216482201875685	High	60.78387749015833	High	68.29	post	0	0	1	2	4	1	0	0	3316	3316	0	3316	0	0	0	0	0	-0.24768019476098208	69.65	2.71	0.02158856863246178
MB-0436	Basal	0.3560999142073382	0.34258681771438765	-0.5086935785500296	-0.03736253198811809	-0.270284549913016	-0.36306801091350027	Low	2.7386202712062184	Low	4.995072397165065	Low	64.69443002788347	High	88.29	post	0	0	0	3	13	1	0	1	2265	2265	0	2265	0	0	0	0	0	0.26808729478051657	14.01	0.92	0.22327784818583632
MB-0437	LumB	-0.22031700923510394	-0.2560876085872865	0.03285302688397888	0.19531287608698752	-0.16818345660898756	1.5248551487337262e-4	High	3.387364187737955	High	5.026300670492696	High	35.228531728692204	High	82.17	post	3	0	1	2	15	2	0	0	2717	2717	0	2717	0	1	0	1	0	1.568137641301847	34.74	1.43	-0.007994431132775266
MB-0438	Her2	-3.362151874091405e-4	0.7620671578121672	-0.4000960730168772	0.3173414027988231	-0.42689398794896927	-0.04673681030868871	High	3.735218411195641	High	5.018637182841573	High	58.38924845443026	High	57.41	post	1	2	0	3	25	2	0	0	4055	4055	0	4055	0	0	1	0	0	1.0340694635320118	49.75	7.33	0.3004524356475572
MB-0439	LumB	-0.042026898426142566	0.12564238260771596	-0.3553314223504031	0.3101378297934018	-0.3132669010452387	-0.12549557874078568	High	2.734314497427685	Low	4.979694633670305	Low	30.674170014259996	Int	50.32	post	0	0	1	2	15	1	0	0	3364	3364	0	3364	0	1	0	1	0	0.32606667227456365	89.19	0.99	0.20512012544323827
MB-0440	LumB	0.05701248963637854	0.20344844523176026	-0.4085494834431642	0.5508812396345792	-0.550990519039096	-0.19342787561687316	High	3.73361755705484	High	5.012919846624429	High	73.84053144629549	High	56.73	post	1	2	1	3	26	2	0	0	3025	3025	0	3025	0	1	0	0	1	2.285858106358264	56.03	5.23	0.2928739473962592
MB-0442	Normal	-0.23275697116924213	-0.366024693369038	0.48429396209233766	-0.335638478232593	0.49249610152060747	0.43107655054702443	High	3.3775179143987764	High	4.991135408567059	Low	46.6201369043454	High	71.58	post	1	0	1	2	17	2	1	1	3104	3104	0	3104	0	1	0	0	0	1.0885788930260893	66.13	1.62	-0.29741760886763785
MB-0444	LumB	-0.35614794494839674	-0.05302339082527463	0.13357349088354567	0.17154108516909744	-0.1577620373959235	0.16415065676118565	High	5.005467852358669	High	4.9838137584238185	Low	52.90382622971153	High	49.87	pre	18	0	1	2	33	4	1	1	1664	1664	0	991	1	1	0	1	1	3.2587019745216037	24.85	8.56	-0.030130741457965918
MB-0445	LumA	-0.397502412999721	-0.34762980325483495	0.4823727324499998	-0.1692839656273988	0.2880537900458902	0.32029582399151924	High	3.7273858184982815	High	4.990663637493863	Low	21.574539214041888	Int	40.07	pre	1	2	1	2	23	2	0	0	3976	3976	0	3976	0	1	0	1	0	1.1501761293531685	83	2.17	-0.2645327381678679
MB-0446	Basal	0.6619116425264808	0.01080639758667282	-0.6117675488614605	-0.2368534804182499	0.025549285812673152	-0.4760597774346694	Low	3.093721068677662	Low	5.013289530991649	High	71.50928802755422	High	56.96	post	0	2	0	3	24	2	0	0	2168	2168	0	2168	0	0	0	0	0	0.2574315150531124	69.93	4.56	0.1879170159534239
MB-0448	LumA	-0.5610470863037386	-0.04236107853975745	0.3516330552889025	0.3262258095055093	-0.06272061517171267	0.10567246180724724	High	2.7356937108584862	Low	4.984620395923165	Low	39.59046558607197	High	59.45	post	0	2	1	3	13	2	1	1	877	877	0	856	1	1	0	1	0	1.035750224523948	79.31	1.84	-0.07765898635191754
MB-0449	LumA	-0.38141211474514064	-0.3398491969924305	0.6554274924835902	-0.18465158803896412	0.48332333161417784	0.27424519849976065	High	3.7306232589555566	High	5.002225924841273	High	14.843920363500924	Low	54.38	post	2	2	1	1	35	2	0	0	3377	3377	0	3377	0	1	0	1	0	1.0211247691600218	81.77	1.86	-0.3251677220697311
MB-0452	LumB	-0.099135449544638	0.28456846978238426	-0.36464938611574216	0.49483744165240207	-0.5152599388800193	0.10795974453034782	High	3.0927640812732626	Low	5.0098717188330815	High	92.10201049256236	High	54.43	post	0	0	1	3	23	2	0	0	1884	1884	0	1884	0	1	0	0	1	1.685315611952274	71.36	3.33	0.26698484675605905
MB-0453	Her2	0.2627281535897141	0.3912876495049931	-0.4886647595286565	0.03745857962819038	-0.19330051766167186	-0.18077157788238327	High	4.722102164653467	High	5.00750773090524	High	62.823664167352234	High	61.11	post	6	2	1	3	100	3	1	1	1294	490	1	490	1	0	0	0	0	2.5808258462867073	4.8	4.35	0.2348524171743119
MB-0454	LumA	-0.40883766788951487	-0.258681144008088	0.4273295031970176	0.14512798414921965	0.09177572403762856	0.34225373813328486	High	2.7384625729028778	Low	4.994509188938849	Low	38.48007715421657	High	90.02	post	0	0	1	2	20	1	0	1	1405	1405	0	1405	0	1	0	1	0	0.8600968327136506	11.08	0.21	-0.16339621540811175
MB-0455	LumB	0.024015370529224322	0.2512847652154319	-0.398895304490416	0.5150554698876176	-0.5689998840386307	-0.22499237719566131	High	2.74676101891457	Low	5.024146496123465	High	41.47098374488836	High	56.84	post	0	0	1	2	18	1	0	0	2980	2980	0	2980	0	1	0	1	0	0.5114301741868018	85.58	1.15	0.2854421019532066
MB-0458	Normal	0.01099903970238474	-0.5687527120950201	0.41412104940594424	-0.47231427005545173	0.6881498428755519	0.23254041018189328	High	3.7291310150454042	High	4.996896482305014	Low	26.68335353056632	Int	49.28	pre	2	2	1	2	50	2	0	0	4035	1952	1	4035	0	1	0	1	0	2.0029395365412532	65.42	4.38	-0.3171338123770581
MB-0459	LumB	-0.09092219282364328	0.06738389250711985	-0.14836695912954787	0.24722662554605648	-0.25967103080662357	-0.3768679500095405	Low	3.7305141555980983	High	5.001836269993206	High	58.77779010363801	High	85.09	post	2	0	1	3	34	3	0	1	1068	1068	0	1068	0	1	0	0	0	2.748887401881228	14.25	2.38	0.1108468474393115
MB-0460	Normal	-0.00638808856077367	-0.4946448388673038	0.28948127635926996	-0.3900014425135052	0.36767919583049935	0.11642269060582	High	3.0983141461535464	Low	5.0296933791198075	High	20.52282718736743	Int	81.44	post	0	0	1	2	22	2	1	1	3420	2876	1	3128	1	1	0	1	0	0.8723343832850387	41.99	0.82	-0.24780075083237313
MB-0462	Her2	0.18746398235112505	0.5340761829502301	-0.35691643680533186	-0.0016328098812288113	-0.20886060902126982	-0.1270966766469561	High	2.7448170011651283	Low	5.017203575589744	High	56.134898281418785	High	60.5	post	0	0	1	3	16	1	0	0	3983	3983	0	3983	0	0	1	0	0	0.4185337722390178	64.95	5.01	0.19443838331271407
MB-0463	LumA	-0.4541786874486904	-0.03962345781780034	0.47598464388922607	0.04000384209010588	0.056093168851883916	0.2762275101931145	High	3.0931447185183965	Low	5.0112311375657015	High	38.37377511133235	High	60.48	post	0	0	1	2	21	1	1	1	3617	3617	0	3617	0	1	0	1	0	0.6594438997403468	82.4	1.29	-0.18009764455218308
MB-0464	Basal	0.41705092461050963	0.30118630784900113	-0.5025936744356065	0.05095327305834614	-0.24074919131377917	-0.4111009480986126	Low	4.673525842359691	High	5.048306579856041	High	70.08142924923986	High	58.98	post	17	2	0	3	13	3	1	1	1179	1179	0	586	1	0	0	0	1	1.8143334473356176	23.51	8.22	0.2395960052839315
MB-0465	Her2	-0.21147935288034939	0.4209692215430545	-0.16047070587627693	0.25308553159046576	-0.31393925067188794	-0.26197011455245417	High	3.725902836613831	High	4.985367273620826	Low	70.82940318060663	High	87.18	post	2	0	1	3	26	2	1	1	858	858	0	656	1	1	1	0	0	2.87876403173167	9.2	1.83	0.15271205120489034
MB-0467	Her2	0.07680115495245939	0.7061140325300612	-0.3901056788767199	0.25529462731212826	-0.42127506606911447	-0.4451052179153747	Low	2.740951441785098	Low	5.003398006375352	High	60.02968048206037	High	58.35	post	0	2	0	3	13	1	1	1	3168	3168	0	2233	1	0	1	0	0	0.3166452567805166	68.15	4.73	0.2799274367511046
MB-0468	LumA	-0.413880895700652	-0.25570338111753815	0.4555235481983269	-0.013398645790083482	0.17567535244879395	0.029887160915181038	High	4.3688794095651815	High	4.99599789130422	Low	53.85907520668732	High	60.95	post	4	2	1	3	26	2	0	1	3888	3888	0	3888	0	1	0	0	0	2.707536647303059	41.66	6.59	-0.20933814543828755
MB-0469	LumB	0.13256484532131826	-0.009701743611146264	-0.3626801257323457	0.3213273798618228	-0.36522992219056266	-0.1348734379054981	High	3.73200301272825	High	5.007153616886606	High	44.531602974383176	High	67.94	post	3	2	1	3	39	2	0	0	3938	3938	0	3938	0	1	0	1	0	2.918233705525863	31.88	6.69	0.20268057314994514
MB-0470	Normal	0.31503363060236467	-0.2698717690645092	0.03962536137322013	-0.44388416859405594	0.41887381740250984	0.14364135501071704	High	2.736474035837662	Low	4.987407270848793	Low	49.65720235586326	High	61.78	post	0	0	1	1	15	1	0	0	2647	2647	0	2647	0	0	0	0	0	-1.043149622342529	83.32	1.45	-0.1321989124011506
MB-0471	LumA	-0.4772814738978042	0.04183276576885345	0.32790586920602893	0.1609278209411102	0.050186097132036554	0.2585391904678033	High	2.7326377683016205	Low	4.97370631536293	Low	40.20905824044293	High	76.49	post	0	0	1	2	17	1	0	0	3224	3224	0	3224	0	1	0	1	0	0.639890648430503	58.9	0.9	-0.0933187385162223
MB-0474	LumB	0.12483189601090802	0.09970702839970122	-0.30658022017607767	0.2227344773276243	-0.34659623253771077	-0.10445257768826025	High	4.082983234876682	High	5.0106544102738635	High	59.85414041978552	High	54.29	post	3	2	1	3	80	3	1	1	3333	3006	1	3006	1	1	0	1	1	3.6017765782692597	14.08	8.51	0.17367264285372958
MB-0475	Her2	-0.1882805049491187	0.10566255418080091	0.01815562012009359	0.0491763917170089	-0.011045743866381252	0.19045440807684244	High	2.74105112567209	Low	5.003754020257466	High	54.3491660167045	High	54.15	post	0	0	1	3	20	1	0	0	3921	3921	0	3921	0	1	0	1	0	1.3155159566343784	77.91	2.43	0.0084031405083204
MB-0476	Normal	0.2135927054869211	-0.28783440327524534	0.09423631395667624	-0.36281996037304903	0.4591667700281354	0.22102775380895362	High	3.0891335611408826	Low	4.996905575503152	Low	36.860764406255115	High	54.62	post	0	2	0	3	25	2	0	0	3913	3913	0	3913	0	1	0	0	0	1.4872320837618216	74.98	3.88	-0.1393494307497546
MB-0478	LumA	-0.27065322586435814	-0.49920754007056567	0.7013448809354671	-0.402151468982649	0.5882098733714677	0.40759378125652507	High	3.729600999842418	High	4.998574999437206	Low	16.37591133049373	Low	74.02	post	3	0	1	2	23	2	0	0	3969	3969	0	3969	0	1	0	1	0	1.8261938217414868	51.95	2.84	-0.40438966348575384
MB-0479	Her2	0.06388088560773669	0.587483801245253	-0.37545630285389303	0.1697161800077241	-0.3716172436437309	-0.50457456871599	Low	3.0891379812571733	Low	4.996921361632761	Low	74.31515258152479	High	33.83	pre	0	3	1	3	22	2	0	0	3983	3983	0	3983	0	0	1	0	0	0.32349997431294975	72.35	5.06	0.24038196480191737
MB-0480	LumA	-0.5356388242838193	-0.21065271028954216	0.64490876019179	-0.04019593737025044	0.2291751727407449	0.2763799957079879	High	2.732404781340233	Low	4.97287421907226	Low	10.138746683985111	Low	51.86	post	0	0	1	3	13	1	0	0	2837	2837	0	2837	0	1	0	0	0	0.9745195490856698	83.11	1.8	-0.28057431050930226
MB-0481	Basal	0.7540346038765854	-0.02391815999183584	-0.6666186551502088	-0.1346587913813408	-0.07832873150464269	-0.42154620586743863	Low	2.7503714481717134	Low	5.037040886327548	High	61.38672828912421	High	54.22	post	0	2	0	3	19	1	1	1	1092	1092	0	1016	1	0	0	0	0	0.11975597201496262	73.54	4.17	0.2305103717281716
MB-0482	Basal	0.22180596220791585	0.1742471575308844	-0.13333333717825344	-0.3768909396436385	0.1914275437017203	-0.2814120176988092	High	3.3757397913188054	High	4.984784968995733	Low	58.285337731024555	High	39.53	pre	1	2	0	3	16	2	1	1	746	746	0	476	1	0	1	0	0	0.6641141875320118	63.51	6.33	-0.009351624463328767
MB-0483	Basal	0.05902978076083338	-0.15133759464713803	-0.16950048519526525	0.008452192326360906	-0.09119942435764344	-0.2390210445640116	High	3.736510175046207	High	5.023250625165025	High	60.80289523218566	High	49.61	pre	2	2	1	3	21	2	1	1	2234	2234	0	1929	1	1	0	1	1	2.360326592197083	55.4	5.66	0.044365146881838305
MB-0484	Her2	-0.30461095979268127	0.2631958167776313	0.11268011852312051	0.06406377592821277	-0.15732981263593468	-0.12175968362638805	High	3.7255220229697397	High	4.984007224891926	Low	31.379459418098588	High	38.72	pre	3	2	1	3	22	2	0	0	2479	2479	0	2479	0	1	1	1	0	2.691279218662328	45.54	7.05	-0.0072236218106903425
MB-0485	LumB	-0.051152739227247807	0.016521781199179776	-0.11565802446874435	0.1187148831293418	-0.04826509819875286	0.15423909829441643	High	4.36682651183926	High	4.988666113711647	Low	67.52720937496554	High	60.78	post	7	2	1	3	50	3	1	1	1103	1103	0	1029	1	1	0	0	0	3.5303191156833065	15.44	8.25	0.06605312822166087
MB-0486	LumA	-0.27896254406746973	-0.4474809169556918	0.38957734072507694	-0.003697834142782896	0.21155000752786698	0.28103080391162577	High	3.0914130693260584	Low	5.005046676164494	High	16.149864193421042	Low	57.57	post	0	2	1	3	32	2	0	0	2699	2699	0	2699	0	1	0	1	0	1.6976262865540257	69.98	3.32	-0.20095263493742274
MB-0487	Normal	-0.11416907149593242	-0.48186927549817066	0.5552353666356663	-0.4191999250954792	0.688245892822216	0.5320982041506338	High	2.7388309973261844	Low	4.995824990450658	Low	34.00116482821004	High	57.36	post	0	0	0	2	15	1	0	0	2607	2607	0	2607	0	1	0	1	0	0.3785705492321001	86.25	1.45	-0.3487287740626639
MB-0488	Basal	0.5912584224295029	-0.37783968806380025	-0.31546590727189067	-0.45454545664207935	0.38732140992332514	-0.1530954569328661	High	3.091772881959415	Low	5.006331721283625	High	47.61455281712033	High	50.64	post	0	0	1	1	25	2	0	0	3388	3388	0	3388	0	1	0	1	0	-0.03404030596182697	91.06	0.7	-0.013064888001416308
MB-0489	Normal	0.2162343962451358	-0.16848374548465886	0.1666666714728168	-0.5660087429459638	0.5760115301451162	-0.04826166545742244	High	2.392152257435351	Low	5.007686633697682	High	52.461194461092774	High	41.46	pre	0	2	1	3	10	1	0	0	2717	2717	0	2717	0	0	0	0	0	-0.24536948390409669	82.02	3.2	-0.1962550088242317
MB-0490	LumA	-0.32588857808157407	-0.5226454157252161	0.659798289919909	-0.3777073445842529	0.5051266695069477	0.49961878948260546	High	4.372124664765288	High	5.0075880884474575	High	42.376045428055335	High	81.9	post	10	0	1	2	30	3	0	0	3059	3059	0	3059	0	1	0	1	0	2.8024013721685885	19.4	3.48	-0.39021598661825185
MB-0491	LumB	-0.08001921460337544	-0.09620095273824736	0.0027857829813900214	0.05594775034210486	-0.19469324188830256	0.15957609131498446	High	3.089291570996143	Low	4.997469896414797	Low	47.43180983449372	High	43.4	pre	0	0	1	2	30	3	0	0	3774	3774	0	3774	0	1	0	1	0	0.8348167635015867	86.36	1.62	-0.003624258693746942
MB-0492	LumB	-0.231027864491138	0.013544018308629932	-0.10384246216836597	0.5316717116201226	-0.31576419965850744	0.14181152883223655	High	3.0912539087161717	Low	5.0044782454149	High	51.22328202473591	High	85.21	post	0	0	1	3	28	2	0	1	2434	2434	0	2434	0	1	0	1	0	1.8278145063219138	22.85	1.25	0.14766481978235133
MB-0494	Basal	0.40129684154333845	0.32438404133505877	-0.5226224934569796	-0.05450703574102061	-0.20429823655472104	-0.4504422109359428	Low	5.006397169902904	High	4.9871327496532265	Low	66.42570445755238	High	77.22	post	21	2	0	3	40	3	1	1	1099	595	1	595	1	0	0	0	0	2.6730174211518207	2.5	2.57	0.22414595659231232
MB-0495	Basal	0.30384246793574615	0.09360741731744589	-0.28290106483426253	-0.10454785621868007	0.020554688586135544	-0.14783470666973478	High	4.018457642897653	High	4.994491581777332	Low	57.930819324494124	High	63.19	post	7	2	1	3	19	2	1	1	2154	2154	0	1340	1	0	0	0	0	1.5021736938939445	32.72	8.03	0.09856536858823366
MB-0496	Normal	-0.15566763177043205	-0.4851832374247503	0.6126321022005125	-0.5293185444383517	0.6586625092496472	0.2793534632480187	High	4.364572771620837	High	4.980617041502992	Low	10.403733672121103	Low	60	post	4	2	1	1	26	2	0	0	3927	3927	0	3927	0	1	0	1	0	1.2057093247742188	76.88	2.13	-0.3960435500484868
MB-0497	LumA	-0.576080708255033	0.02310167661862056	0.5077809944699191	-0.04855208205653906	0.1885940702751268	0.41559927078737713	High	3.087960408213667	Low	4.99271574362024	Low	39.91513673054635	High	57.27	post	0	0	1	2	29	2	0	0	2211	2211	0	2211	0	1	0	1	0	0.8742580776458703	82.2	1.61	-0.2098443512112937
MB-0499	Basal	0.37555236433600997	-0.242927817748405	-0.17238232965877218	-0.24045526692096053	0.31513987500519025	0.0947697474938011	High	2.3940758653659424	Low	5.014556662021223	High	61.40051450735362	High	50.15	post	0	0	1	2	4	1	0	0	3957	3957	0	3957	0	0	0	0	0	-0.4106263727609822	82.73	2.73	-0.007068439220846476
MB-0500	Basal	0.6973102986865574	0.015273041922497583	-0.5959654350532309	-0.23377995593593687	-0.05935886703846619	-0.5697621263243569	Low	3.096306642875529	Low	5.0225237245554615	High	100	High	36.56	pre	0	3	0	3	22	2	0	0	2024	2024	0	2024	0	0	0	0	1	0.03052274531294978	78.05	4.03	0.1855571380178606
MB-0501	LumA	-0.6005283554537834	-0.14615052380553506	0.6988953131414862	0.003121548302349198	0.3095689780986675	0.30184507669184113	High	3.0890109986669154	Low	4.99646785238184	Low	40.243597861198324	High	48.93	pre	0	2	1	3	21	2	0	0	2145	2145	0	2145	0	1	0	1	0	1.318953126431619	79.23	2.48	-0.28447093098791837
MB-0502	Basal	0.3856868506993426	0.09379953105232006	-0.5456292184239766	0.054843202481273605	-0.1401848971563777	-0.12404696634948864	High	4.372494122270027	High	5.008907579535811	High	59.394706103527625	High	56.41	post	5	2	1	3	30	2	0	0	2463	2463	0	2463	0	0	0	0	0	1.4952820882820252	34.66	8.44	0.2286681570960905
MB-0503	LumA	-0.3853986662529919	-0.3549781536137725	0.615369854440844	-0.3175815218990038	0.4996037975737571	0.5503202231780019	High	3.0934822190919307	Low	5.012436496756895	High	40.41578525401549	High	60.77	post	0	0	1	2	23	2	0	0	3037	3037	0	3037	0	1	0	1	0	0.7305554023018483	81.6	1.37	-0.34413681229296017
MB-0504	LumA	-0.5066282566845163	-0.38571635119364184	0.6513929102346805	-0.02007395677510715	0.31739704875179864	0.4910796006496965	High	3.0920956467429335	Low	5.007484452653332	High	45.173818548364636	High	68.16	post	0	0	1	3	21	2	0	0	3914	3914	0	3692	1	1	0	1	1	1.7375461167279667	61.82	3.06	-0.29770797451552883
MB-0506	Her2	0.1489913587633077	0.16694683560566542	-0.25182517536944626	-0.13922105428477421	-0.09249609863760995	-0.113754194095536	High	3.7294072269283465	High	4.997882953315521	Low	67.1957758003756	High	60.74	post	1	2	0	3	21	2	1	1	1374	1374	0	911	1	0	0	1	0	0.6590963303622641	59.13	5.86	0.08108290535095891
MB-0508	Normal	0.15317003323539272	-0.27717209098972817	-0.024975985350393293	-0.12246074109216083	0.16544603312905828	-0.10315645081183658	High	2.7406827843180075	Low	5.002438515421456	High	60.08196901418097	High	42.68	pre	0	0	1	2	11	1	0	0	3430	3430	0	3430	0	1	0	0	0	0.08236318135662012	92.11	0.79	-0.04527628468906102
MB-0509	LumB	0.17809798784472758	0.13736132043504118	-0.4023535178466243	0.27969072789048816	-0.41311082060265875	-0.39608112488358543	Low	2.7417581144801	Low	5.006278980286072	High	50.8733768782207	High	41.48	pre	0	0	1	3	11	1	0	0	3459	3459	0	3459	0	1	0	1	1	1.0994320950649386	83.53	2.07	0.2265173213271059
MB-0510	Normal	0.03818443914146667	-0.2951827536341829	0.04438040473800655	-0.13192143363928072	0.238059792807182	0.24008844316812522	High	4.080396079163523	High	5.001414568441154	High	59.75131358452033	High	71.84	post	1	0	1	3	60	3	0	0	3852	3852	0	3852	0	1	0	1	0	2.7871777884457143	32.98	5.8	-0.0789439758269854
MB-0511	LumA	-0.18664745975313143	-0.30939917001487244	0.46287225158026957	-0.18782116016134942	0.33036379155146356	0.3717596852612825	High	3.0932221361630847	Low	5.011507629153874	High	17.219585115751208	Low	59.84	post	0	0	1	2	31	2	0	0	1851	1851	0	1851	0	1	0	1	0	0.9470152898590164	80.08	1.69	-0.24703570576384332
MB-0512	LumA	-0.4771854124156873	-0.4001248813092056	0.5497598621550032	-0.04956058227729804	0.20665146024799355	0.3797651747921345	High	3.091107985107825	Low	5.003957089670804	High	33.7551027940532	High	56.74	post	0	0	1	1	24	2	0	0	3646	3646	0	3646	0	1	0	1	1	0.24294277012149057	87.39	0.89	-0.2701915434343687
MB-0513	LumA	-0.5654659144811159	-0.2789971714710329	0.5159942511909138	0.12793545657628097	0.002737423479929266	0.12336078153255846	High	3.735180077145988	High	5.018500275521385	High	47.29261815159765	High	73.39	post	1	0	1	2	32	2	0	0	3511	3511	0	3511	0	1	0	1	0	1.5802280583243467	56.91	2.37	-0.20776584669294584
MB-0516	Basal	0.737944305622005	-0.1390423156151903	-0.4772814738978042	-0.3206070225612807	0.0814023297978966	-0.5920250114958693	Low	2.7432383015683333	Low	5.011565362744047	High	62.75205325832361	High	62.81	post	0	2	0	3	15	1	0	0	3434	3434	0	3434	0	0	0	0	0	0.09519355865747108	69.86	3.86	0.1087482233434363
MB-0517	LumA	-0.3689721528110025	-0.48777677284555176	0.6557637076709995	-0.31614080729791955	0.5824949015449487	0.4195638941740848	High	2.730223310626731	Low	4.965083252238324	Low	0	Low	47.92	pre	0	0	1	2	17	1	0	0	1857	1857	0	1857	0	1	0	1	0	0.4090550050493122	89.21	1.07	-0.37265386666867767
MB-0519	Normal	0.29438041194723175	-0.5984342841330814	0.07411143345318626	-0.3094174724928597	0.5211189856265346	-0.09408356267687092	High	5.359329044190401	High	4.997603729251432	Low	41.58838746493812	High	61.99	post	23	3	1	3	65	3	0	0	3329	3329	0	3329	0	1	0	0	0	4.5145050910202995	0.78	3.68	-0.15345699954604924
MB-0521	LumA	-0.2129683058531613	-0.44772105912428456	0.6748319118712035	-0.4671757213115846	0.6023772405044349	0.4425129641625274	High	3.732782574303604	High	5.0099377653700135	High	29.34155775622907	Int	52.2	post	3	0	1	2	30	2	0	0	6366	6366	0	6366	0	1	0	1	0	1.8387476730064942	68.72	3.81	-0.40126820832544585
MB-0524	Normal	-0.13463016718683157	-0.34983911120588806	0.47569645944287536	-0.3442347420190623	0.4861568050407713	0.30489478698930855	High	2.3950766155588505	Low	5.0181307698530375	High	44.68492840345269	High	40.65	pre	0	2	1	3	10	2	0	0	2425	2425	0	2425	0	1	0	0	0	0.7732645444097391	87.33	1.53	-0.28962298857901014
MB-0525	Basal	0.4522574578063524	0.11305893297345695	-0.48069165651295404	-0.2353647419971295	-0.01868171462618394	-0.3283013135223713	Low	3.0882762464621516	Low	4.993843737364828	Low	50.975816722959294	High	48.47	pre	0	2	0	3	25	2	0	0	1976	1976	0	1976	0	0	0	0	0	0.2023164912390178	73.36	4.52	0.14548121740219702
MB-0526	LumB	-0.290874167849965	0.07521252720324281	-0.023102786449113795	0.47231427005545173	-0.45556489702822844	0.23863983077682815	High	2.741537352500493	Low	5.005490544644617	High	74.45505452603938	High	72.18	post	0	0	0	3	15	NA	0	1	4189	4189	0	4189	0	1	0	1	0	1.256678190430732	63.26	2.59	0.11096902437734348
MB-0527	LumA	-0.40792508380940434	-0.4639066412874345	0.652833832466434	-0.22811314517167217	0.4135910703359797	0.3055047290488021	High	3.384823812138256	High	5.017227900493772	High	42.18505716321536	High	73.22	post	2	0	1	2	19	2	0	1	3295	3295	0	3247	1	1	0	1	0	1.4725172791139411	58.71	2.17	-0.35049457757303454
MB-0528	LumA	-0.29226705934066	-0.18769511897207722	0.3682036609540673	-0.10104211735604172	0.3160043245251679	0.45295822193135343	High	3.732174696376455	High	5.007766772773053	High	50.934756251527475	High	53.64	post	1	2	1	3	26	2	0	0	5819	5321	1	5819	0	1	0	0	0	1.9986141388268153	64.58	4.3	-0.18556569895995476
MB-0529	LumA	-0.3737752269168474	-0.24883531509578613	0.4215177835289453	0.17595927661242247	0.010565494133060325	0.2413083272871122	High	4.3652089728841865	High	4.982889188872093	Low	70.16207216159872	High	67.46	post	7	2	1	2	25	4	1	1	1456	1456	0	1456	0	1	0	1	1	2.5842178062977834	42.23	5.7	-0.15139441193632094
MB-0531	Normal	-0.07617675531869955	-0.5176984870522059	0.5110951156029521	-0.4549296472023685	0.6929043152354291	0.1559926817154602	High	2.7400508825594625	Low	5.0001817234266515	High	48.56618710795837	High	60.12	post	0	2	1	3	16	1	0	0	4916	1195	1	4916	0	1	0	1	0	1.1980893901496434	76.91	2.12	-0.34433881437374814
MB-0532	LumB	0.1528338180479836	0.3663608924050678	-0.6030259539888227	0.3713682003394823	-0.5306279303462889	-0.309164381405763	Low	3.7343951159137436	High	5.015696842549083	High	55.22305091821855	High	59.07	post	3	2	1	3	35	2	1	1	4294	4294	0	1952	1	1	0	1	0	2.757049026521772	40.62	6.86	0.34204850842528806
MB-0534	Normal	-0.10326609327566459	-0.5859468913662595	0.5978386339545103	-0.5285021394977373	0.7569696296604403	0.2500762443923311	High	3.3846772573639816	High	5.0167044905856475	High	33.09354068459223	High	51.56	post	2	2	1	3	17	2	0	0	3723	3723	0	3723	0	1	0	1	0	1.9502627964989188	66.27	4.17	-0.4002975592567475
MB-0535	LumA	-0.2648895369373443	-0.42380289913244873	0.5122478533883548	-0.12961629027754593	0.2492015866202274	0.4014943606615901	High	2.741461388557668	Low	5.0052192448488135	High	10.642530883954109	Low	46.66	pre	0	0	1	2	12	1	0	0	5974	4857	1	5974	0	1	0	1	0	0.14318604695780146	91.11	0.83	-0.26807684165863727
MB-0536	LumB	0.12363112748444681	0.2587772008755251	-0.3743996265506072	0.3309801676890873	-0.44255012925523135	-0.40202805996364693	Low	2.7410198636737393	Low	5.0036423702633535	High	68.67327464882914	High	67.88	post	0	0	1	3	20	1	0	1	4421	4421	0	4421	0	1	0	0	1	1.6983235572936977	62.84	2.98	0.24065613207498188
MB-0537	Normal	-0.11133525777348396	-0.5315787043968656	0.5657060681864081	-0.4657830305305365	0.7051026584617806	0.3796889320346979	High	3.3819080054957835	High	5.006814305342083	High	32.75668648311681	High	59.8	post	1	2	1	1	14	2	0	0	3407	3407	0	3407	0	1	0	0	0	0.09077550795392163	86.51	0.75	-0.3688263676217002
MB-0538	Normal	-0.14226705501512488	-0.496950203685794	0.4183477546190877	-0.28583777685511425	0.5221755350398406	0.12023482847765433	High	5.010659628961912	High	5.002355817721117	High	53.352807435463546	High	61.89	post	26	2	1	3	37	2	1	1	723	723	0	719	1	1	0	1	0	4.172431483582216	3.1	5.96	-0.2747283024402176
MB-0539	Her2	0.2596061554209149	0.27510686833983067	-0.24188281197034736	-0.18191423029690404	0.08039380535792266	-0.21195486567398794	High	2.7457635858673806	Low	5.020584235240646	High	72.33149710024969	High	64.21	post	0	0	0	NA	20	0	0	1	2565	2565	0	2565	0	0	1	0	0	NA	NA	NA	0.08639301507345559
MB-0540	Normal	0.18155620120093588	-0.0470198366104564	-0.14572526837133318	-0.037986841648587934	0.2044903364480494	0.10895090037702475	High	2.7379455400401094	Low	4.992662643000391	Low	49.24274365713559	High	66.11	post	0	0	1	1	12	1	0	0	5836	5836	0	5836	0	0	0	0	0	-1.0898517137806152	79.61	1.32	0.04424504733387009
MB-0541	LumA	-0.42598464244738105	-0.27597138014676453	0.334341988507861	0.1698602514678325	7.203745999813859e-4	0.015629765274520695	High	2.7370944656575387	Low	4.9896230916340665	Low	48.77484386691647	High	38.86	pre	0	2	1	3	19	1	0	0	5228	5228	0	5228	0	1	0	0	0	1.2820224827513949	81.22	2.44	-0.12902421599505207
MB-0542	Normal	0.08424591981651891	-0.17064502500199344	-0.1484149898706063	0.0862988046049463	0.09158362414430019	-0.29376334440355234	High	4.374213312633184	High	5.015047545118515	High	80.27678842441611	High	39.3	pre	5	2	1	3	23	2	1	1	1458	1458	0	1458	0	1	0	1	1	2.9459818150151205	36.44	7.95	0.05404471460573053
MB-0543	Basal	0.42569645800103034	0.38869411408419163	-0.7354467070869657	0.17836046761422958	-0.40648337428283005	-0.1915980494383927	High	3.738384632437853	High	5.029945115849474	High	69.03553456017362	High	45.9	pre	1	0	1	3	27	2	0	0	4643	4643	0	4643	0	1	0	0	0	1.9887723419143875	66.3	4.36	0.35900290455099565
MB-0544	LumB	-0.5543708132966142	-0.08443398647720363	0.31239193984415	0.3629160080131214	-0.22557329974083798	0.46508082036378656	High	4.077507144315694	High	4.9910969439846244	Low	43.68610320025722	High	74.46	post	1	2	1	3	52	3	0	1	2380	2380	0	2380	0	1	0	1	0	2.7013966899270425	32.57	5.11	-0.06059319674608821
MB-0545	Basal	0.17670509635403256	-0.3475337463873978	-0.19289145609072975	-0.03529750772656401	0.0750630333180604	0.26265629936938434	High	4.369415675208163	High	4.997913125743441	Low	52.39524768734894	High	83.92	post	6	0	1	3	26	2	0	1	1235	1235	0	1235	0	1	0	0	0	3.1368360214560105	11.23	3.22	0.024595873544952282
MB-0546	Normal	-0.1303074004915712	-0.15979059898160208	0.19269933312649595	-0.10445180857860777	0.2103974081678968	0.25815797668061985	High	3.3772030558434087	High	4.99001091372646	Low	62.38074591539964	High	51.45	post	1	2	1	2	12	2	0	0	5814	5814	0	5814	0	1	0	0	0	0.6543073667834226	86.42	1.34	-0.11523193113845923
MB-0550	LumB	0.12166186710105041	0.4109312788958784	-0.5142171137717512	0.5036738245390521	-0.554640417012335	-0.004193351659017747	High	3.3727945135589716	High	4.9742661198534694	Low	95.46990086555661	High	60.12	post	1	0	0	2	15	NA	1	1	3970	3446	1	2767	1	1	0	0	1	1.1546142028913373	77.48	2.86	0.34607364514893535
MB-0551	Normal	-0.06964457453475054	-0.4668363757442658	0.5370317157745143	-0.5473274769519048	0.7612918772603287	0.44327539173689423	High	3.0922722629298587	Low	5.0081152247494956	High	63.59089908097998	High	76.32	post	0	0	1	2	32	2	1	1	1559	1559	0	1559	0	1	0	1	0	1.114860757395156	55.91	1.41	-0.3679786968783224
MB-0552	Her2	0.017243036039983065	0.6216800460528576	-0.2801152818528725	0.1967055668680356	-0.33079601631145245	0.018069533512494657	High	4.371609373104053	High	5.005747761085903	High	72.7925913177908	High	61.53	post	8	2	1	3	29	2	1	1	2042	2042	0	1688	1	1	1	0	0	3.527516721981807	15.42	8.2	0.2159452335379669
MB-0553	LumA	-0.3884246029396742	0.06435810118285146	0.38141211474514064	0.012630264669505216	0.09292832339759878	0.4945105247343475	High	4.6613977890089595	High	5.004992103603428	High	54.716117824286684	High	86.99	post	14	0	1	2	20	2	0	1	2572	2572	0	2572	0	1	1	0	1	3.331990967122661	5.6	2.16	-0.13847341614440317
MB-0554	LumA	-0.5819884894052222	-0.1190624871882752	0.6020173084265953	-0.015175527131420716	0.13086805232995177	0.3055047290488021	High	2.73904336876909	Low	4.9965834598896075	Low	21.21405278878683	Int	82.35	post	0	0	1	NA	16	1	0	1	3335	3335	0	3335	0	1	0	1	0	NA	NA	NA	-0.2515631790381233
MB-0558	Basal	0.775408283647595	-0.02046011276410054	-0.6643131795794032	-0.17360610943065152	-0.057870092865171335	-0.5027447425375096	Low	3.098023886743939	Low	5.028656738371212	High	65.40745152070555	High	69.88	post	0	0	0	3	28	2	0	1	2935	2935	0	2935	0	0	0	0	0	0.45566059806760245	56.54	4.53	0.22225227653863489
MB-0559	LumA	-0.6858789823146467	0.048364632754575684	0.5046589963011199	0.24088748130128582	-0.06704286277160097	0.2837755431793465	High	3.090299929615911	Low	5.001071177199681	High	23.38981597565761	Int	47.71	pre	0	2	1	3	25	2	0	0	4853	4853	0	4853	0	1	0	1	0	1.4454190410318892	77.42	2.78	-0.1446701312282683
MB-0564	Her2	-0.027425553144374178	0.2757312379781718	0.20254563504347795	-0.37127215269941	0.26749910145975464	-0.08066483736801412	High	3.0931537024505915	Low	5.011263223037827	High	67.18998664717661	High	48.39	pre	0	2	0	3	22	1	1	1	1138	1138	0	1138	0	0	1	0	0	0.4542880863129498	67.86	5.43	-0.12254164013548491
MB-0568	LumA	-0.16277618144708247	-0.44652034828132087	0.38674352700262854	-0.1003217600554996	0.31033737767198105	0.25365965399185536	High	3.385497388578008	High	5.019633530635742	High	18.513384594474722	Int	61.28	post	1	0	1	2	17	2	0	0	5444	5444	0	5444	0	1	0	1	0	0.9969172189561809	78.63	1.75	-0.21628805485977126
MB-0569	LumB	-0.0962536050811311	0.24167907847172276	-0.24394813383586064	0.3858233701703609	-0.4367871324553803	-0.24329063898046605	High	5.008597629791393	High	4.994991534969261	Low	71.63811950845889	High	74.96	post	14	2	1	3	23	2	1	1	1785	1785	0	1695	1	1	0	1	0	3.5138567746897125	12.12	6.3	0.1958705498059258
MB-0570	LumB	-0.3189721513691574	0.13159790838881566	-0.1406820405601961	0.4321183326852013	-0.40220915165627374	0.10826471556009457	High	2.7405946552716456	Low	5.002123768827307	High	35.925023519561194	High	68.99	post	0	0	1	3	20	2	0	0	8166	3128	1	8166	0	1	0	1	0	1.445750856256716	65.6	2.36	0.14706225174626297
MB-0571	LumA	-0.3146013539328386	-0.07737380672057738	0.16921230074891455	0.12154828851147416	-0.1614119353691625	0.34507472015844226	High	2.7388959330789273	Low	4.9960569038533125	Low	67.49417898191085	High	61.79	post	0	0	1	1	20	1	0	0	4496	4496	0	4496	0	1	0	1	0	-0.11216042557517816	86.02	0.61	-0.05459100040010311
MB-0573	LumA	-0.28794429264539967	-0.26487681195778046	0.36762729206136596	-0.12606252759487147	0.3478929068176773	0.2881213803532376	High	3.434976747447394	High	4.982059812312121	Low	40.1274410651247	High	76.22	post	0	0	1	2	65	0	0	1	4896	4896	0	4896	0	1	0	1	0	1.6477221226472256	50.24	2.25	-0.20017009271488853
MB-0574	LumB	-0.5412584209876578	9.605686743709172e-5	0.28414986410178217	0.3793401544654818	-0.26740305151309046	0.03156450157878813	High	3.7267773776980047	High	4.98849063463573	Low	100	High	71.21	post	1	0	1	3	21	2	0	0	3594	3594	0	299	1	1	0	1	1	2.2535642192672447	47.5	4.27	-0.036414112492835576
MB-0575	Normal	0.0025456292760977785	-0.17837760283067935	0.15148895729834702	-0.30413485228888415	0.34059311087119926	0.03423299808907215	High	4.721967818123383	High	5.0070279218692235	High	35.539904343985086	High	48.1	pre	4	2	1	2	55	3	0	0	3857	3857	0	2366	1	1	0	1	0	2.43028980075174	53.45	5.95	-0.14273529238375798
MB-0576	LumB	-0.016522574924106335	0.2531098456967367	-0.3967819518838443	0.4594438862857658	-0.5112258411201235	-0.029734675400307664	High	4.361443619246925	High	4.969441497310449	Low	70.83419545330821	High	68.47	post	5	0	1	3	21	2	1	1	930	930	0	602	1	1	0	1	0	2.743026936473121	36.86	6.11	0.27012501022363633
MB-0577	LumB	-0.27723343738936557	0.057538063594817945	0.027329491662257278	0.37828363042468666	-0.23311322055397649	0.09210125098351707	High	2.390653162797671	Low	5.002332724277396	High	42.34179035585788	High	51.42	post	0	0	1	2	10	1	0	0	1962	1962	0	1962	0	1	0	0	0	0.027400879318144597	90.55	0.74	0.07075610359442033
MB-0578	Normal	-0.10706052181928204	-0.5113107053676392	0.5858789794309566	-0.5002641333164861	0.731372318874435	0.3655077791514742	High	4.373602844546494	High	5.012867301951765	High	19.80091815221874	Int	59.64	post	6	2	1	2	42	2	0	0	3303	3303	0	3303	1	1	0	1	0	2.5478816658922594	47.21	6.08	-0.38096991440439787
MB-0579	LumB	-0.5991354639630885	0.0917343084024226	0.28381364891437305	0.42078471115667193	-0.23733941820720061	0.1938853321614933	High	3.724106469095577	High	4.978951675341346	Low	43.38051556235767	High	70.53	post	1	0	1	2	29	2	0	1	2783	2783	0	2783	0	1	0	0	0	1.4817496916806074	62.99	2.35	-0.018664813254716
MB-0580	Normal	-0.13933717981055951	-0.0458671542012113	0.10941402813114602	-0.17557508605213334	0.11069756353047296	-0.058935651498558526	High	3.7312561961693302	High	5.004486414890464	High	60.81863972371879	High	33.8	pre	2	2	1	3	40	2	1	1	2381	2381	0	1785	1	1	0	1	0	2.7825989454453155	42.51	7.43	-0.09005395685125364
MB-0581	Basal	0.3411143229971023	0.1699726269299338	-0.49764650810658645	-0.15819046319905014	-0.08173850461122126	-0.200518452058485	High	5.009367240111205	High	4.997740143254301	Low	64.38359229439668	High	96.29	post	14	0	0	3	26	2	1	1	236	236	0	228	1	0	0	0	0	2.347984337110157	0.09	0.06	0.17026843760190502
MB-0582	Basal	0.5747358475053965	-0.043321647214128366	-0.5557156740462508	-0.09599961625224687	-0.06449753918500008	-0.371378471474099	Low	3.0931139820840317	Low	5.0111213645858275	High	100	High	84.76	post	0	0	0	3	30	2	0	1	466	466	0	466	0	0	0	0	1	0.6282032713579777	22.09	2.12	0.1904016121472829
MB-0583	LumA	-0.5112392078261274	-0.27251333291902924	0.6426993461031013	-0.04576670049444286	0.23993276676713357	0.531335776576267	High	3.0863331068740134	Low	4.986903953121476	Low	19.441049758260096	Int	75.67	post	0	0	1	2	22	2	0	0	1879	1879	0	1879	0	1	0	1	0	0.82743786297297806	59.83	1.11	-0.2873076791303662
MB-0584	LumB	-0.035926994311719584	0.0725709633487228	-0.29145053674266636	0.3558565064678086	-0.48831792884071545	0.004269594416454434	High	2.7343022465007722	Low	4.979650880359901	Low	44.266101501879064	High	41.31	pre	0	0	1	3	20	1	0	0	3546	3546	0	3546	0	1	0	1	0	1.2887388019213035	80.87	2.45	0.18785234486636332
MB-0585	LumB	-0.42262249057328966	0.2149752693242113	0.10249760141872942	0.4120923997301303	-0.2815223936727256	0.3491155863025866	High	3.7280989398441546	High	4.993210499443408	Low	66.68121197033491	High	76.72	post	1	0	1	3	28	2	1	1	3471	3471	0	2946	1	1	0	0	0	2.2535765399183467	39.22	3.52	0.06459797524580282
MB-0586	LumA	-0.45100865853883276	-0.4137649564852726	0.7545149112871697	-0.16198434498190528	0.4105174720427258	0.46370845072992617	High	4.074258056421801	High	4.9794930586492905	Low	28.04360238125847	Int	77.99	post	1	0	1	2	65	3	0	1	2317	2317	0	2317	0	1	0	0	0	2.151208128067679	38.57	3.07	-0.36599369688865035
MB-0587	LumA	-0.4907300813941698	-0.17285433295304656	0.41354468051324283	0.19756999562868616	0.011429943653037988	-0.06473010106374669	High	3.729146720900772	High	4.996952574645614	Low	38.995952060600786	High	50.41	post	1	2	1	2	24	2	0	0	2738	2738	0	2738	0	1	0	1	0	1.169941202116347	81.06	2.16	-0.14044311640397883
MB-0588	Normal	0.023342940154406043	0.05364776046361573	0.1885686893954694	-0.35374345838621835	0.3738744173903393	0.2744739267720708	High	3.0925820079429873	Low	5.00922145693924	High	68.11613574900696	High	76.35	post	0	0	0	2	22	2	0	0	3592	3592	0	3592	0	0	0	0	0	0.38794437831294976	47.12	3.52	-0.13786947155993565
MB-0589	LumB	-0.22050913219933774	0.13726526356760407	-0.048895294397500726	0.34149738427700227	-0.24900948672689904	0.15126563075438565	High	5.015850976974626	High	5.020896346337949	High	46.265009888173324	High	59.96	post	25	0	1	2	35	4	0	0	3774	3774	0	62	1	1	1	0	0	3.6574313789863155	12.22	8.16	0.10061517349700637
MB-0590	LumB	-0.05619596703838491	0.4238989559998858	-0.456388101537379	0.43605628592816487	-0.5281786567063521	-0.3082494683165228	Low	5.008628327294353	High	4.9951011689084055	Low	46.04766512942605	High	60.27	post	15	2	1	3	30	2	0	1	2174	2174	0	2174	0	1	0	1	0	3.630467660661922	12.86	8.19	0.3035229766542539
MB-0591	LumB	-0.2734870395868066	0.16877191608697015	-0.07670509347034249	0.5296547111786047	-0.5402809499860395	0.113754194095536	High	2.7396749854640796	Low	4.998839233800284	Low	51.33039152703964	High	84	post	0	0	1	3	17	1	1	1	3584	3584	0	3533	1	1	0	0	0	1.4434861928812084	29.54	1.06	0.15447859330209163
MB-0592	LumA	-0.3160422761645921	-0.3323567613323374	0.225888575197884	0.20141190123157746	-0.051242646545342586	0.26387618348837133	High	3.4423168188626865	High	5.008274353081022	High	42.39867437218449	High	74.94	post	0	0	0	NA	55	0	0	0	2237	2237	0	2237	0	1	0	1	0	NA	NA	NA	-0.08616230345212783
MB-0593	Basal	0.31186360169250704	0.2454733247354879	-0.3742075035863734	0.018585218353986764	-0.15300756503604634	-0.3928789290712446	Low	5.362911320316746	High	5.010397572559807	High	50.433297893994634	High	62.34	post	13	2	0	2	90	3	1	1	1040	1040	0	769	1	0	1	0	0	3.2358934571503575	0.31	0.77	0.17655513049366783
MB-0596	LumA	-0.4461575536919295	-0.1242015295961596	0.4680115408735236	0.12260481255226927	0.17149717976890194	0.25327844020467194	High	2.7367463310366222	Low	4.988379753702222	Low	26.742154601563453	Int	77.48	post	0	0	1	2	16	1	0	1	3213	3213	0	3213	0	1	0	1	0	0.6021216604839924	56.33	0.83	-0.16813687824611173
MB-0597	Normal	-0.12997118530416202	-0.5500696513785057	0.5310278731422082	-0.410987851869299	0.6147196586507826	0.27759987982697487	High	3.383116286349171	High	5.011129594104181	High	33.863123944205626	High	64.55	post	2	2	1	2	17	2	0	1	3396	3396	0	3396	0	1	0	1	0	1.3127672410688933	72.19	2.25	-0.34758360022891843
MB-0598	Her2	-0.08823247132437016	0.4663560914070803	-0.2289625426256247	0.3730010102207111	-0.37113699391041005	-0.3916590449522576	Low	4.372483812671512	High	5.008870759541116	High	66.73295221714211	High	77.48	post	9	0	1	2	24	2	1	1	2681	2681	0	2162	1	1	0	1	0	2.5332579978518406	32.2	4.07	0.21518860424610708
MB-0599	Normal	-0.17463977448851925	-0.3677056885491871	0.4909222043584036	-0.4175190913942142	0.5278905068663596	0.2708905171725465	High	3.731898121913466	High	5.006779006833807	High	57.83716835466164	High	46.85	pre	1	2	1	2	24	2	0	0	3698	1583	1	3698	0	1	0	0	0	1.1550029327834346	82.01	2.15	-0.31579961185285493
MB-0600	LumB	-0.4415466025503184	0.0969694076777441	0.2036983728288807	0.3312683106093041	-0.23580261906057365	0.3472095173666695	High	4.361344431122586	High	4.969087254009239	Low	57.49894101675858	High	70.5	post	9	0	1	3	27	2	0	0	3330	3330	0	3330	0	1	0	0	0	3.3107108291690546	19.09	7.13	-0.0035067365278661222
MB-0601	LumB	0.10797310589939255	0.35632294975789175	-0.5684438204267397	0.46102867234695843	-0.5860487495715234	-0.3894480049865937	Low	4.363315751139229	High	4.976127682640104	Low	100	High	32.99	pre	8	2	1	3	25	2	1	1	890	890	0	431	1	1	0	0	1	3.511976483583665	17.27	8.95	0.34746490285080855
MB-0603	LumA	-0.5745437245411626	-0.24921954256553447	0.720701269582022	-0.10742928542084855	0.3282987176981836	0.26158890076527075	High	3.729417399554894	High	4.99791928412462	Low	12.554411104049628	Low	79.52	post	1	0	1	2	21	2	0	0	3659	3659	0	3659	0	1	0	1	0	1.3122082956846544	45.29	1.41	-0.3283806986396049
MB-0605	LumA	-0.4357348828822461	-0.39537006637106953	0.6842459371186594	-0.22153388182672076	0.48870212862737217	0.42764562646237353	High	2.7381137399308115	Low	4.993263356895755	Low	16.240974802272827	Low	58.08	post	0	0	1	2	18	1	0	0	3438	3438	0	3438	0	1	0	1	0	0.5221023906489176	84.88	1.15	-0.3528275635491306
MB-0606	LumB	-0.3148895383791893	-0.06810431901289803	0.1601344906888678	0.3853431319699995	-0.22254772642091614	0.09095760962196678	High	2.7406614003953185	Low	5.002362144268995	High	37.30770952783564	High	83.19	post	0	0	1	2	18	1	1	1	824	824	0	824	0	1	0	0	1	0.9964249561646892	35	0.78	0.010266198318377606
MB-0607	Normal	-0.1817963549062281	-0.10623889538542346	0.26388089137511683	-0.10594054699972817	0.27038059985968016	0.18237267578855368	High	3.7299368148038177	High	4.999774338585063	Low	52.26604369196808	High	53.1	post	2	2	1	3	30	2	0	0	2635	2635	0	2635	0	1	0	1	0	2.3886600042046373	53.91	5.7	-0.13592431406903943
MB-0608	Basal	0.6526897402432585	-0.028048605291630786	-0.5425552509962359	-0.20866349805703485	0.005042622199869701	-0.3392802705932541	Low	4.3757468985619115	High	5.020524637721112	High	59.27830691126678	High	76.81	post	5	0	0	3	25	2	0	1	1919	1919	0	1919	0	0	0	0	1	1.5786245711630653	21.77	5.82	0.16574483516276942
MB-0609	LumA	-0.28290106483426253	-0.045771097333774206	0.2714697484623518	0.08668299516523542	0.0781846565846464	0.3292924693690482	High	3.3758129303484106	High	4.985046179815751	Low	45.95834295426451	High	51.15	post	2	2	1	2	14	2	1	1	2961	2961	0	2189	1	1	0	0	0	1.0547761358097452	82.35	1.95	-0.09200021051096151
MB-0610	LumA	-0.3932276770455191	-0.05091013974165861	0.47665707426404436	0.07602170711721201	0.02165926297277367	0.09362610613225081	High	3.3783834094753953	High	4.994226462412126	Low	43.4961312009751	High	71.3	post	2	0	1	2	18	2	0	0	2301	2301	0	2301	0	1	0	0	0	1.4155127007403059	62.75	2.18	-0.1703490132340913
MB-0611	LumB	-0.19207493349273613	-0.020267999029226352	0.1735830981852334	0.25702348483342935	0.018585664679519755	-0.1530954569328661	High	3.0939431823635593	Low	5.014082794155569	High	57.2197707150344	High	75.65	post	0	0	1	3	24	2	0	0	3136	3136	0	3136	0	1	0	1	0	1.6394564300577785	51.6	2.29	-0.011938758429434586
MB-0614	LumB	-0.0319884735449268	-0.1491282866960849	-0.11143131925560086	0.1412860785463283	-0.0845719780378147	-0.049862763363592855	High	3.3799257374565554	High	4.999734776630554	Low	71.93112959613772	High	48.99	pre	1	2	1	3	19	2	0	0	3580	3580	0	3580	0	1	0	1	1	1.995640181655947	65.65	4.36	0.050887628531783274
MB-0616	LumB	-0.17502402041698686	0.05523269877632774	-0.18775216679747575	0.36147529341203716	-0.29626606048567794	0.12541933598334898	High	3.732020065445723	High	5.007214519449009	High	66.45840118371795	High	75.98	post	3	0	1	3	38	2	0	1	871	871	0	871	0	1	0	0	0	2.9670146828245527	24.24	5.45	0.1448517770282203
MB-0617	Normal	0.033141211330329566	-0.4615052196015072	0.29500481158099157	-0.4191999250954792	0.5230880095331503	0.1198536146904709	High	3.0964322407895644	Low	5.022972288534158	High	30.427292529172103	Int	72.14	post	0	0	1	1	40	2	0	1	2789	2789	0	2789	0	0	0	0	0	-0.43686549604721153	65.83	2.11	-0.25044118449516173
MB-0618	LumB	-0.45600385560891143	-0.1744872996994771	0.23621518452545043	0.3988858492201914	-0.25222715994014927	0.41598048457456055	High	2.7430746437340074	Low	5.010980870478598	High	35.724731338560346	High	63.86	post	0	0	1	2	17	1	0	0	3057	3057	0	3057	0	1	0	1	0	0.5308302501891272	80.8	1.1	-0.03230808616239195
MB-0619	Normal	0.0018731989012794972	-0.27904519990475146	0.09217099209116295	-0.1633290119429173	0.28349141757934143	0.11832875954173716	High	3.7292728183429578	High	4.9974029226534205	Low	41.32409690768688	High	38.9	pre	1	2	1	3	25	2	0	0	2827	2827	0	2827	0	1	0	0	0	1.977398537052058	67.3	4.37	-0.10229557410137258
MB-0620	Normal	0.04284342102413619	-0.4709187926103422	0.4298751324731154	-0.5438697619093026	0.7549045558071603	0.1916742921958294	High	3.382855458749542	High	5.01019806696265	High	43.00453698231932	High	62.97	post	1	2	1	3	14	2	0	0	3384	3384	0	3384	0	1	0	0	0	1.6126298383464137	68.66	2.96	-0.3256156743420331
MB-0623	LumA	-0.27257445550669607	-0.36564046589928967	0.6384246101488994	-0.39624453911820356	0.5793252533050305	0.3847971967829559	High	2.7392718822101627	Low	4.99739957932201	Low	43.297428283381706	High	66.52	post	0	0	1	2	12	1	0	0	3332	3332	0	3332	0	1	0	1	0	0.29249046219526176	79.55	0.85	-0.3657061901310622
MB-0624	LumA	-0.35451489975240946	-0.394793725166447	0.6812200004319772	-0.2842049669738854	0.4928322763339321	0.40767002401396174	High	3.3808982155569023	High	5.003207912703222	High	47.691525933403454	High	64.28	post	1	0	1	2	16	2	0	0	1921	1921	0	1921	0	1	0	0	0	0.9783852711868318	76.5	1.67	-0.36208293455846
MB-0626	LumB	-0.15196926470893152	0.3396570832575564	-0.3198367047082095	0.6155693252232618	-0.5959418940779345	-0.22758463094850867	High	2.7499117908038446	Low	5.035399252870874	High	48.516777627537536	High	61.11	post	0	0	1	3	20	2	1	1	1066	1066	0	1066	0	1	0	0	0	1.3750175733950336	73.81	2.46	0.28348581115760163
MB-0628	Normal	0.06868395971358156	-0.5388790263220846	0.19063401126098267	-0.3321807631899908	0.41786529296253594	0.10780725901547446	High	2.390434842013894	Low	5.001553007192479	High	64.09950647074025	High	63.98	post	0	0	1	2	10	1	0	0	3179	3179	0	3179	0	1	0	0	0	0.13231387177719323	83.06	0.75	-0.2024484245354031
MB-0630	LumB	0.039337176926869444	0.17736900572258987	-0.34529299746918735	0.2794025849702713	-0.40816424834945325	-0.2246111634084779	High	2.7489915127104636	Low	5.032112545394513	High	49.336230413260026	High	38.35	pre	0	2	1	3	20	1	0	0	2604	2604	0	2604	0	1	1	1	1	1.9101616239798636	69	4.15	0.2049133532157404
MB-0631	LumA	-0.4742555372111219	-0.225685610043447	0.48429396209233766	0.07160351567388698	0.17884500068871206	0.30268374702364464	High	3.7295071281394465	High	4.998239743355165	Low	35.70420075703004	High	84.41	post	1	3	1	2	25	2	1	1	1423	1423	0	770	1	1	0	1	0	1.4795920360598225	27.89	1.04	-0.19898618857217054
MB-0635	Basal	0.40360231711414396	-0.1931223319822729	-0.2998559164278949	-0.1264467181551606	0.1482530926761692	-0.04650808203637865	High	2.74299398426029	Low	5.010692800929607	High	62.491293716812336	High	76.5	post	0	0	1	3	14	1	0	0	2640	2640	0	2640	0	0	0	0	0	0.1906743412102539	49.63	3.02	0.06987370242763177
MB-0636	Basal	0.045821326969760004	-0.26886317195641973	-0.013976945648008556	-0.131345147798847	-0.03073598293253913	-0.15057944593745545	High	2.7400316085911203	Low	5.00011288782543	High	44.51946366373511	High	26.36	pre	0	0	1	3	12	1	1	1	979	979	0	979	0	1	0	1	0	1.9225945274393412	69.29	4.23	-0.05542973675969427
MB-0637	Basal	0.33059559070530203	0.1386580881454419	-0.5869356557342424	0.17615137189256705	-0.3837195369234182	-0.3401951836824943	Low	3.0904256654387567	Low	5.0015202337098454	High	62.54961946153573	High	75.71	post	0	0	1	3	31	2	0	0	2420	2420	0	2420	0	1	0	1	0	1.8326798113137879	48.62	2.68	0.27324168859765097
MB-0638	Normal	-0.21873199478017513	-0.44464723936629763	0.589769469456691	-0.3337655492511835	0.5903229721980797	0.43328759051268834	High	3.734996310609273	High	5.017843966461689	High	33.466131191257006	High	66.95	post	1	0	1	2	32	2	0	1	3113	3113	0	3113	0	1	0	0	0	1.5243824862329638	66.75	2.61	-0.34158196440601163
MB-0639	Basal	0.7850144318592847	0.019787714692040895	-0.6283381545266252	-0.2590404852749473	-0.025741385706001523	-0.409804821222189	Low	2.7467428876927125	Low	5.024081741759687	High	71.03014553858388	High	50.39	post	0	2	0	3	18	1	0	0	2262	2262	0	2262	0	0	0	0	0	0.06101419282772973	75.64	4.03	0.19568090828182388
MB-0640	LumA	-0.26633045916909776	-0.37831997240098575	0.5747358475053965	-0.350573886263833	0.5289950812529977	0.5566483720452468	High	2.746140053175265	Low	5.021928761340233	High	25.215185647743912	Int	66.09	post	0	0	1	2	13	1	0	0	1840	1840	0	1840	0	1	0	1	1	0.611284343414836	77.98	1.16	-0.3347571016390896
MB-0641	Normal	-0.09951969547310559	-0.583353355945458	0.5353986705785271	-0.5228833525535087	0.7114899799149488	0.2506861864518246	High	3.3803601765444777	High	5.001286344801706	High	44.31755883053049	High	56.34	post	1	0	1	2	14	2	0	0	3077	3077	0	3077	0	1	0	0	0	0.8073659562642924	83.29	1.52	-0.37727710657111646
MB-0642	LumA	-0.6270893552591056	-0.025022813967362393	0.5344860864984166	0.2924650640201018	-0.07732020706466874	0.3397377271378742	High	2.7372418209647087	Low	4.990149360588246	Low	9.836588766825507	Low	79.12	post	0	0	0	1	20	1	0	1	2526	2526	0	2526	0	1	0	1	0	0.036321879763108064	53.41	0.64	-0.148815510123877
MB-0643	Her2	0.25893372504609663	0.5793669959468187	-0.5370797465155728	0.16198434498190528	-0.3775723403369104	-0.5179932940248468	Low	5.36551077998169	High	5.0196813570774665	High	75.09914687816811	High	73.46	post	12	0	1	3	60	3	0	1	592	592	0	592	0	0	1	0	0	2.924944524607085	1.16	1.72	0.302334238927056
MB-0644	LumA	-0.17790586488049376	-0.3206378235050122	0.23722383008767786	-0.009508716367156018	0.11871773407693238	0.2551082663831524	High	4.3661581475183695	High	4.986279098279892	Low	53.69195926185908	High	71.06	post	5	0	1	2	30	3	0	0	2799	2799	0	2799	0	1	0	1	0	2.2875519384647838	46.87	4.38	-0.1302149390588825
MB-0646	LumB	-0.24351585716633464	0.07713366455198466	-0.11359270260323104	0.510781349904401	-0.3988954284963594	0.2580817339231832	High	4.369838801350362	High	4.999424290537007	Low	45.99049736622385	High	67.06	post	6	0	1	2	33	2	1	1	455	455	0	455	0	1	0	0	0	2.4330786550663546	46.81	5.23	0.15318147625103223
MB-0649	LumA	-0.41229588124572314	-0.2646366697891877	0.4379923277119932	-0.22859338337203355	0.3371353127912886	0.2018145789349087	High	3.666727600445806	High	4.9883128587350205	Low	42.248921038892945	High	60.62	post	4	0	1	1	8	2	0	0	1843	1843	0	1843	0	1	0	1	1	0.5860181848649368	82.9	1.2	-0.2538650640346341
MB-0652	Her2	-0.2538424664939011	0.5159214350046196	0.05249759997688437	0.13778033968369	-0.17068075522225634	0.030573345732111214	High	3.730243809899453	High	5.000870749640902	High	56.912897001301474	High	85.12	post	1	0	1	3	21	2	1	1	2899	2899	0	2899	0	1	1	1	0	2.4174507831523644	17.85	1.95	0.06305874301096731
MB-0653	Her2	0.16484150331259576	0.6072234875035754	-0.5048030885242952	0.3070643053110888	-0.5035418453869888	-0.1002592260292425	High	3.7292751002965945	High	4.997411072487838	Low	66.23658410454803	High	69.95	post	2	0	1	3	28	2	1	1	744	744	0	744	0	0	0	0	0	1.144080114698656	39.88	6.61	0.3233667339858697
MB-0654	LumA	-0.6554274924835902	-0.12448970019847087	0.5477906017716068	0.23205109841463578	0.014791691786284457	0.42368100307566586	High	3.085729585349598	Low	4.984748519105706	Low	0	Low	82.5	post	0	0	1	1	24	2	0	0	2082	2082	0	2082	0	1	0	1	0	0.19902609633842638	40.54	0.39	-0.1805871906149761
MB-0655	Normal	-0.22060519368145465	-0.5347005525885711	0.5481748477000744	-0.464918601769886	0.6011285911978005	0.2189691993581631	High	3.4426346099483824	High	5.009409321244221	High	51.0994072993026	High	69.73	post	0	0	0	NA	60	1	0	0	3332	3332	0	3332	0	1	0	1	0	NA	NA	NA	-0.3685050526198004
MB-0656	Basal	0.5033141355514834	0.14115556669880627	-0.5374159617029819	-0.1669307984456279	-0.06656261303828005	-0.5216529463818078	Low	3.444337673117334	High	5.0154916897047634	High	64.33650380712338	High	35.9	pre	0	2	0	3	100	3	1	1	571	157	1	554	1	0	1	0	0	1.453626952239018	37.91	8.82	0.18643171811795037
MB-0658	Basal	0.7658981969180221	-0.03208299372398864	-0.609894349960181	-0.1671709175458086	-0.03433785593244606	-0.5457456577318006	Low	3.7413259095525273	High	5.04044967697331	High	92.7094296630409	High	60.89	post	2	2	1	3	25	2	0	0	2918	2918	0	2918	0	0	0	0	0	1.001672352870071	49.54	7.05	0.20335971854994805
MB-0659	Normal	0.22752162039387125	-0.19955814210055806	0.03333333429456336	-0.4260673313606474	0.40316965112291564	-0.15179933005644247	High	3.0921969120764956	Low	5.007846114558912	High	58.295218571005364	High	82.87	post	0	0	0	2	45	NA	1	1	700	700	0	700	0	0	0	0	0	0.8689246402065253	24.49	3.03	-0.12189971590547385
MB-0660	Her2	0.39971182708840963	0.40324672950091106	-0.45072047409248206	-0.09580752097210231	-0.2039620617413964	-0.032326929153155	High	5.353850982046472	High	4.978039221594542	Low	93.20919245681368	High	52.43	post	22	2	1	3	160	1	1	1	568	568	0	403	1	0	0	0	1	3.8021770000752886	0	0.04	0.19958443026239017
MB-0661	LumA	-0.5469260484325548	-0.16372893054652285	0.5104707159691921	0.15175527131420716	0.04269420129223014	0.22018908347715008	High	2.3915228617197757	Low	5.005438791856341	High	18.013589767948908	Int	78.78	post	0	0	1	2	8	1	1	1	600	600	0	483	1	1	0	1	0	0.0903130011037787	54.39	0.47	-0.18565010511446817
MB-0662	Basal	0.20571566395333557	0.11714134983953337	-0.16085495180474452	-0.13638764890264188	0.018153439919530924	-0.17505337107463179	High	2.742583562977396	Low	5.009227010633557	High	43.83293876993994	High	50.94	post	0	0	1	3	14	1	1	1	2094	2094	0	1558	1	1	1	1	0	1.341931190882996	78.42	2.52	0.047664269544416285
MB-0664	Basal	0.8219981024742901	-0.08323327563423999	-0.6112872414508759	-0.29054411121865614	0.048024973332092394	-0.43267764845319484	Low	4.726053404045333	High	5.021619300161902	High	59.47013614655275	High	78.27	post	10	3	0	3	84	3	1	1	332	332	0	332	0	0	0	0	0	2.8431650698055604	1.3	1.71	0.1721244285606126
MB-0666	LumB	-0.07973103015702475	-0.059123001907529955	-0.06066282595682064	0.1544926290562672	-0.25482050850008225	-0.48284538284653444	Low	4.371875881793898	High	5.006699577835348	High	42.55094654255642	High	61.31	post	9	2	1	3	25	2	1	1	730	730	0	642	1	1	0	1	0	3.170654061781711	26.26	7.92	0.04507735377150565
MB-0667	LumB	-0.165081657017888	0.5237980981344612	-0.36239194128599506	0.5417086900076762	-0.6182735066773575	-0.38525465332757597	Low	5.008986107317515	High	4.99637895470541	Low	100	High	76.24	post	11	0	1	3	34	2	1	1	3840	3840	0	3840	0	1	1	1	1	4.240920542274345	1.78	4.04	0.3024079476642448
MB-0869	Basal	0.7178674558595735	0.013688103609785571	-0.6376561182919642	-0.17547903841206106	-0.06243246533172011	-0.5995730444821011	Low	3.108000271379824	Low	5.064286683499371	High	100	High	58.83	post	0	2	1	3	29	2	0	1	3372	3372	0	3372	0	0	0	0	0	0.3760094357226677	66.68	4.92	0.21397884661064676
MB-0872	LumA	-0.2724303632835207	-0.3626627030087398	0.5807396901377025	-0.25346972215075486	0.533269303879554	0.24664532030768022	High	3.382698495608728	High	5.009637484316885	High	42.90255299203453	High	82.34	post	1	0	1	2	14	2	0	1	4562	4562	0	4562	0	1	0	1	0	1.0280174935758388	37.93	0.87	-0.31289057326671726
MB-0874	Basal	0.727233450365971	0.07583689684158391	-0.7433717793616096	0.052442011479466526	-0.20021611382149318	-0.42779811197724693	Low	3.0948751198813644	Low	5.017411142433444	High	100	High	59.22	post	0	2	0	3	39	2	1	1	498	498	0	418	1	0	0	0	0	0.5595141242145312	62.3	5.56	0.31027016776251315
MB-0876	Normal	0.2777137447999501	-0.24984391220387558	-0.003650336320442097	-0.4138212572514314	0.547340621065857	0.13129002830597383	High	3.093493541483836	Low	5.012476933870843	High	54.98764493964765	High	54.85	post	0	0	0	3	23	0	0	0	5293	5293	0	5293	0	0	0	0	0	0.21688454915430982	71.49	4.47	-0.11003335704334648
MB-0877	LumB	-0.012920269344722684	0.3215983921793831	-0.5043227811137108	0.6610478827974879	-0.6818105463957157	-0.3346294623896163	Low	4.374435737450783	High	5.015841919467084	High	50.86802579066615	High	79.41	post	4	0	0	3	35	2	1	1	433	433	0	433	0	1	0	1	0	3.0896754869035	17.68	5.03	0.36145655221637374
MB-0882	LumB	-0.048030741058448644	0.22467701293535755	-0.33400577332045184	0.487681892467017	-0.5082963177468659	0.0034309240846508845	High	3.0867908951029124	Low	4.988538911081831	Low	63.67487528801787	High	73.39	post	0	0	1	3	47	2	1	1	1271	1271	0	1271	0	1	0	1	1	2.3893310672002013	41.57	4.4	0.25028850269568803
MB-0884	LumB	0.04538905030023397	0.3209259941073235	-0.5090297937374387	0.5456466432506398	-0.5389362507327408	-0.3432448939799618	Low	5.010420775483406	High	5.001502769583594	High	48.42314204737592	High	56.47	post	15	2	1	3	23	2	1	1	2810	2046	1	2046	1	1	0	0	0	3.3972015793752783	19.81	8.49	0.33934942962626685
MB-0885	Normal	0.2500960686913421	-0.2974400900189545	0.153842463610211	-0.5122700883255215	0.5017649213737013	0.11794754575455374	High	3.446317794932476	High	5.0225635533302695	High	54.27419642649794	High	52.21	post	0	0	1	3	60	NA	1	1	2098	2098	0	2098	0	0	0	0	0	0.8107650880759243	57.74	6.71	-0.19331656531004912
MB-0891	LumA	-0.43895294253316214	-0.3248162972385257	0.5991834947041469	-0.048840224976755914	0.2930003622990957	0.5003049742995357	High	3.7261191331321277	High	4.98613976118617	Low	26.18089219148951	Int	83.68	post	2	0	1	1	37	2	0	0	4482	4482	0	4482	0	1	0	0	0	1.309253836054407	31.5	0.98	-0.275881242739345
MB-0893	Basal	0.42862633320559573	-0.11498007032219879	-0.35984631200989725	-0.131345147798847	0.09729859597081919	-0.018145776269931344	High	3.7330810998773147	High	5.011003928133266	High	56.62342614745869	High	57.41	post	3	2	1	3	28	2	0	0	5269	5269	0	5269	0	0	0	0	0	1.2115415976535904	44.05	7.86	0.0997720703112462
MB-0895	LumB	0.14303554687206008	0.23831708811142457	-0.422238244644822	0.25313355541050186	-0.3987993785496952	-0.2762275101931145	High	3.3806195553311214	High	5.002212697611148	High	63.512298008249545	High	79.61	post	1	0	1	3	19	2	0	1	1293	1293	0	1293	0	1	1	1	0	2.3016828390090844	32.49	3.09	0.23753154884062888
MB-0897	Normal	-0.22454371444824744	-0.31737189001215105	0.5075888715056852	-0.38111703580681905	0.5130027651334109	0.33112229554752864	High	3.7323000690538244	High	5.008214532335086	High	54.206454008885615	High	41.32	pre	1	0	0	2	46	2	0	1	929	929	0	929	0	1	0	1	0	1.658648751172037	74.33	4.59	-0.30954894707137187
MB-0899	LumA	-0.1817002934241112	-0.23005619751183468	0.35619597568945516	0.023771790917890046	0.08879817569103884	0.11634644784838333	High	3.7404348043447424	High	5.03726715837408	High	22.868739020212434	Int	50.62	post	3	2	1	2	25	2	0	0	5274	5274	0	4317	1	1	0	1	0	1.6913204409854607	72.24	3.4	-0.15233087819592575
MB-0901	Basal	0.6129683173879217	0.0999951990020125	-0.7527858046090655	0.022187004856697376	-0.2682675010330681	-0.577005188280842	Low	3.728842677259534	High	4.995866704498335	Low	100	High	68.19	post	3	2	0	3	33	2	0	0	4085	4085	0	4085	0	0	0	0	0	1.4032207732394508	33.57	7.38	0.3036980244337603
MB-0904	LumA	-0.40365034785520243	-0.2225637618517415	0.4475984759236829	-0.01594390825199898	0.14493936951625483	0.4379383987163262	High	3.734194692803649	High	5.014981045727318	High	49.4180481193999	High	83.01	post	1	0	1	2	22	2	0	1	4341	4341	0	4341	0	1	0	1	1	1.6356526499208914	31.44	1.39	-0.20274074952698107
MB-0906	Basal	0.22468780667142277	0.1613755372943141	-0.15922190660875724	-0.39062575217397505	0.2192340032610018	-0.1838212881798507	High	3.0874689270973614	Low	4.990960453919148	Low	57.92428576372943	High	70.6	post	0	0	1	3	28	2	0	1	1916	1916	0	1448	1	0	0	0	0	0.4621281420676025	55.52	4.48	-0.0051090199441479744
MB-0907	Normal	0.023631124600756732	0.05528072721004629	0.13054755419686342	-0.40426451706423916	0.42867091196225665	-0.13937176059426257	High	3.0921280914933797	Low	5.00760032676207	High	45.23897098611398	High	72.14	post	0	0	0	NA	37	1	0	1	3599	3599	0	3599	0	0	1	0	0	NA	NA	NA	-0.1295517638564652
MB-2513	Her2	-0.1631123966344916	0.42005668130240215	0.08016330682655079	0.02516448169893815	-0.1130027622504134	-0.25160109954106485	High	2.7424368585845125	Low	5.008703066373258	High	53.49965097907065	High	57.96	post	0	0	0	2	20	1	1	1	1791	1791	0	1138	1	0	1	0	0	0.4945568268840227	64.37	5.37	0.020783488394292178
MB-2517	Her2	0.1903938575556904	0.45953605381904683	-0.2848703252176589	0.06041396560546602	-0.24915356164689534	-0.41483684321301023	Low	2.745048188708686	Low	5.018029245388165	High	64.65467145054701	High	60.29	post	0	0	1	3	15	1	0	1	8053	8053	0	8053	0	0	1	0	0	0.39005715465747104	65.68	4.92	0.17541514199933136
MB-2536	LumA	-0.5329971335256046	-0.17150953680892728	0.659894351402026	0.0248763387787213	0.16145996034249463	0.39989326275541975	High	2.7353210050954013	Low	4.983289303912148	Low	24.39009796406383	Int	54.11	post	0	0	0	1	15	1	0	1	1437	1437	0	1437	0	1	0	0	0	-0.3947485474373802	91.31	0.7	-0.26587352265093445
MB-2556	Normal	0.30062440828483006	-0.2897555406239872	0.11277618000523741	-0.5659607191259277	0.5692880338786231	-0.15614516723033356	High	3.380347101990986	High	5.001239649967806	High	74.72831700866769	High	62.59	post	1	0	1	2	20	2	0	1	6627	6627	0	6627	0	0	0	0	0	0.6525943621770167	58.33	5.74	-0.18825431106138107
MB-2564	LumA	-0.3363112488912574	-0.2264060365492252	0.6015850317570692	-0.09739230703329498	0.30409413113880907	0.3425587091630316	High	2.390617825051634	Low	5.002206518041549	High	26.106222300672908	Int	52.98	post	0	0	0	1	10	1	0	0	8563	8563	0	4901	1	1	0	1	0	-0.7085580432972207	92.59	0.52	-0.2709234282455313
MB-2610	LumA	-0.28016331259393096	-0.3080063454370346	0.5739673556484614	-0.12952024263747364	0.4300636361888874	0.3847971967829559	High	3.733574529457921	High	5.012766176635433	High	18.831677394917925	Int	58.99	post	1	0	1	1	25	2	0	0	8421	8421	0	8421	0	1	0	1	0	0.5202319065102595	84.4	1.14	-0.27590748380923646
MB-2613	LumB	0.1185878996733097	0.1108976534561224	-0.3022574534808173	0.4195841156557683	-0.4677152152812478	-0.2763037529505512	High	2.7453275343301886	Low	5.019026908322102	High	58.27122713194116	High	59.63	post	0	0	1	3	20	1	0	0	4902	4902	0	4902	0	1	0	1	0	1.3617615052459953	74.87	2.46	0.21850899418270475
MB-2614	LumA	-0.36186360313435206	-0.07271504864987843	0.34903939527174627	0.16472170272396536	-0.008260295413119892	0.23315035224138675	High	4.021567960560834	High	5.005599859145832	High	33.32781354819366	High	43.72	pre	10	2	0	1	15	3	1	1	1948	1948	0	883	1	1	0	1	0	1.2582471838033293	81.04	3.32	-0.10760638876058475
MB-2616	Normal	-0.12651297194795372	-0.48105279212495533	0.5781940608616047	-0.41550209095269636	0.5867210991981728	0.38754193605067655	High	2.7429871858044557	Low	5.010668520730199	High	23.46889524560421	Int	65.07	post	0	0	0	2	18	1	1	1	6575	6575	0	4948	1	1	0	1	0	0.5848047723508777	79.25	1.64	-0.35620344526445813
MB-2617	LumB	0.023294909413347595	0.17736900572258987	-0.12219020525269335	0.3174374504388954	-0.35029415548428194	-0.14775846391229808	High	2.743972669681701	Low	5.014188106006075	High	77.38718675331712	High	63.3	post	0	0	1	3	18	1	1	1	2673	1283	1	1605	1	1	0	0	1	1.577832541312608	69.04	2.87	0.13700430954423984
MB-2618	LumB	-0.22660903631376073	0.12617069537862	-0.1819884778704619	0.6523075475509101	-0.5125705403734221	-0.06389143073194313	High	2.739749964736329	Low	4.99910701691546	Low	51.96268898391088	High	66.22	post	0	0	0	2	16	1	1	1	2673	1417	1	1593	1	1	0	1	0	0.5064481180707185	78.58	1.5	0.21571685004241276
MB-2624	LumA	-0.17598463523815583	-0.3386965145831854	0.48155620985200615	-0.3772751302039277	0.4067234991494905	0.2802683763372589	High	3.377948656903974	High	4.9926737746570495	Low	20.838365251171975	Int	53.53	post	2	0	1	1	14	2	0	0	3856	3856	0	3694	1	1	0	1	0	0.32458391381669116	88.21	0.97	-0.29994520480847553
MB-2626	LumB	-0.25585975761835594	0.12194419321138794	0.14106628648866368	0.2256159065297928	-0.1395605725030605	-0.14867337700153832	High	2.738393783545065	Low	4.994263512660947	Low	66.38831446440689	High	62.54	post	0	0	1	3	16	1	0	0	5811	5018	1	5811	0	1	1	1	0	1.5373857622125782	70.27	2.79	0.005769436400155446
MB-2629	LumB	-0.2998078856868364	-0.037606263601621406	0.08832853280648706	0.529798782638713	-0.36729499604384264	0.351707840055434	High	3.379358941254971	High	4.99771050448204	Low	45.388744222653386	High	61.22	post	1	0	1	3	15	2	0	0	8373	8373	0	8373	0	1	0	0	0	1.648774664426524	69.12	3.1	0.07231887293616202
MB-2632	Her2	0.19390010165295718	0.4918591897116282	-0.44260327885360423	0.17860058671441026	-0.38040581376350385	-0.43526990220604217	Low	3.3780530086828096	High	4.993046459581462	Low	70.87463077769668	High	36.52	pre	3	2	0	3	15	2	1	1	573	365	1	562	1	0	1	0	0	1.044433644243459	52.16	7.77	0.26028135760258303
MB-2634	LumB	-0.20470701839110814	0.08174439418896506	-0.007780980051468681	0.5337847597017129	-0.3493336560176401	0.12839280352337976	High	2.390269223832461	Low	5.0009615136873595	High	24.79013390930639	Int	70.69	post	0	0	1	3	10	1	0	0	8221	8221	0	8221	0	1	0	1	0	0.9385709058717658	69.07	1.44	0.12499000433201374
MB-2642	LumB	-0.03756003950770684	0.1443254433242303	-0.3398655237295826	0.5893002956634924	-0.5146356142267021	-0.48665752071836876	Low	3.7315299873493775	High	5.00546424053349	High	50.65841191489112	High	30.67	pre	3	2	0	3	35	2	1	1	1355	520	1	750	1	1	0	1	0	3.1048306377660704	30.96	8.97	0.26653439729418366
MB-2643	Basal	0.477041320192512	0.03549301251800539	-0.5805475671734688	0.04077222321068414	-0.11574018573034267	-0.08127477942750762	High	2.391891852623018	Low	5.006756616510779	High	54.6239679339819	High	34.2	pre	0	0	0	2	3	1	1	1	1589	1589	0	1033	1	0	0	0	0	-0.6099941542707985	87.17	2.35	0.234875011689223
MB-2645	LumB	0.2748799310775016	0.22443687076676483	-0.6194524674308122	0.4036882312238055	-0.54993396962579	-0.4878774048373557	Low	4.372647938654211	High	5.009456923765039	High	70.87782442698342	High	69.45	post	6	0	1	3	27	3	1	1	1343	1343	0	788	1	1	0	0	0	3.049736705716227	27.08	6.84	0.34413855315383823
MB-2669	LumA	-0.12814601714394097	0.14826377488915107	0.26671470509756534	-0.1746146096514105	0.12856285361001132	0.34629460427742925	High	3.0899550868669583	Low	4.999839595953422	Low	56.46795802499254	High	62.56	post	0	0	1	2	24	1	1	1	2211	1997	1	1453	1	1	0	0	0	0.7787564796295107	79.89	1.41	-0.11946000782349556
MB-2686	LumB	0.2556676346541221	0.23490706931740782	-0.598991371739913	0.41795130577453954	-0.5757233803051236	-0.18877706741323533	High	3.378310603327506	High	4.993966440455379	Low	59.06332128390639	High	68.76	post	1	0	1	3	17	2	0	0	5318	5318	0	5318	0	1	0	0	0	1.8107519011592994	59.79	3.21	0.34075809677050956
MB-2705	LumB	-0.4309798395174597	0.16713894934053958	0.11460134816545846	0.46885655501284956	-0.4533077232816201	0.45280573641648003	High	2.7297098642282744	Low	4.963249515100979	Low	75.08565837594672	High	61.78	post	0	0	0	2	15	1	0	0	4912	4912	0	4912	0	1	0	0	1	0.6801287024567233	81.33	1.85	0.06738023122169129
MB-2708	LumB	-0.18131604749564365	0.11685317923722209	0.027089337956965033	0.33885607417501445	-0.36522992219056266	-0.010292772253952653	High	2.7387098826603475	Low	4.9953924380726695	Low	41.24955701960032	High	66.36	post	0	0	1	2	15	1	1	1	3997	2192	1	3963	1	1	0	1	0	0.45910085483282986	78.74	1	0.07368310128856968
MB-2711	LumA	-0.47540827499652466	-0.4658758070698949	0.7227665914475352	-0.08812370976631966	0.29002281395250595	0.2700518468407429	High	2.7431757687585785	Low	5.0113420312806385	High	14.27668816235304	Low	48.07	pre	0	0	0	2	15	1	0	0	6044	837	1	6044	0	1	0	1	0	0.31534351923486814	89.8	1.42	-0.34568460493662917
MB-2712	LumA	-0.38669549626157	-0.20474521294216103	0.54149857469295	0.013206550509938915	0.24209389056707775	0.2700518468407429	High	3.3787671179818	High	4.9955968499350005	Low	26.276376237103403	Int	54.59	post	1	0	1	1	11	2	0	1	7033	3216	1	7033	0	1	0	1	0	-0.13516081437937869	90.18	0.62	-0.2249762091444549
MB-2718	Basal	0.7935639037676886	0.07213870744525588	-0.7623439220796969	-0.11324016764522167	-0.12952335307665316	-0.4245959161649061	Low	3.3846431786829987	High	5.01658278101071	High	66.6315190735446	High	47.94	pre	1	2	0	2	20	2	0	0	8348	8348	0	8348	0	0	0	0	0	0.5209978071770167	66.32	5.69	0.2814865350305112
MB-2721	LumA	-0.5466378639862041	-0.04029585588985998	0.509269947442731	0.19675359068807177	0.010181294346403589	0.4831503538762812	High	2.3811302248348474	Low	4.968322231553026	Low	25.543323637950355	Int	44.82	pre	0	0	0	1	9	1	0	0	7549	7549	0	7549	0	1	0	1	0	-0.8214546180290092	94.9	0.48	-0.16006585217836547
MB-2724	Basal	0.3119116324335655	0.021228567703597274	-0.3556196067967538	0.011093502428348688	-0.012582543013008207	-0.07433668850076916	High	2.3891779445261254	Low	4.997064087593305	Low	48.63637086732092	High	60.59	post	0	0	0	3	8	1	1	1	3242	3242	0	3124	1	0	0	0	0	-0.14342023970184087	75.06	3.25	0.14160518161552646
MB-2725	Normal	-0.1951969316615353	-0.576581346791143	0.6675792699713777	-0.43855352457004426	0.6693720783027038	0.39745349451744577	High	3.3830337315701904	High	5.010834755607822	High	2.1637437741985366	Low	44.88	pre	3	0	1	1	15	2	0	0	7108	7108	0	7108	0	1	0	1	0	0.5420174279496502	88.79	1.23	-0.40679387063939254
MB-2728	LumB	-0.14462056132698886	0.2512847652154319	-0.316138337646709	0.707967154972798	-0.6543402616497588	-0.068542238935581	High	5.011163468644257	High	5.0041552451580635	High	99.16873611011822	High	28.62	pre	11	2	0	3	40	3	1	1	1542	820	1	485	1	1	0	1	1	4.472459964801973	1.05	1.79	0.293242624203127
MB-2730	LumB	-0.20341018838253003	0.07660535178108066	-0.07555235568493972	0.33592662115280986	-0.269276025473042	0.12488563668129218	High	4.367291655024958	High	4.990327339374849	Low	57.703680534405194	High	61.99	post	4	0	1	3	35	3	0	0	4012	4012	0	4012	0	1	0	0	0	2.94076719015408	33.65	7.29	0.10197305659262895
MB-2735	Her2	-0.13679155053446174	0.4730320436939582	-0.16709894814234283	0.30279018532787216	-0.37714011557692156	-0.058935651498558526	High	3.380644402526637	High	5.002301437595132	High	57.307483977017014	High	49.94	pre	1	2	0	3	12	2	0	0	8235	8235	0	8235	0	1	0	0	0	1.3919797574098094	77.86	3.66	0.17637965271035905
MB-2742	Her2	0.31964458174397575	0.3760626360162141	-0.45028819742295606	0.053978773720623055	-0.28310721779268466	-0.4851326655696351	Low	3.37876832124942	High	4.995601147319356	Low	57.05757341043784	High	48.25	pre	3	2	0	3	15	2	1	1	747	465	1	471	1	0	1	0	0	1.149800715243459	47.74	7.97	0.22662285048869285
MB-2744	Normal	-0.06167147151904806	-0.5421449598149457	0.55734871924223806	-0.5625990517233977	0.7825669404464455	0.5983531603631143	High	3.090474105404348	Low	5.001693233586956	High	16.71655343243506	Low	45.57	pre	0	0	1	2	30	1	0	0	8269	1634	1	2745	1	1	0	1	0	0.8318010317584309	86.05	1.61	-0.3870373151924883
MB-2745	LumA	-0.3663304620527878	-0.1124825917688344	0.23563881563274905	0.2169716189232873	-0.11372313685039477	0.3396614843804376	High	3.7354085610240215	High	5.019316289371505	High	24.61573334929561	Int	46.85	pre	1	0	1	2	30	2	1	1	5069	5069	0	4694	1	1	0	1	0	1.3230462940879253	79.57	2.5	-0.06202815907767812
MB-2747	LumA	-0.5532180755112115	0.04831660432085714	0.45730068561748954	0.36320415093333824	-0.2551086583400748	0.30580970007854885	High	2.7360654936263606	Low	4.985948191522716	Low	22.571678153028145	Int	68.23	post	0	0	0	1	19	1	0	1	7030	7030	0	7030	0	1	0	1	0	-0.09288490057376766	79.11	0.83	-0.0938081896523364
MB-2749	LumA	-0.401681087471806	-0.414677496725925	0.6076369051304339	-0.06742544333074268	0.3080321789520406	0.4404544097117368	High	2.738816765965538	Low	4.995774164162636	Low	40.27003731688205	High	60.13	post	0	0	0	1	13	1	0	1	2933	2933	0	2933	0	1	0	1	0	-0.45149877294510754	88.38	0.64	-0.29194975369111964
MB-2750	LumA	-0.3744956880327241	-0.16747514837656943	0.5711815726670714	-0.10622868991994502	0.40364990085623653	0.3907441318630174	High	3.0881715203340767	Low	4.993469715478845	Low	32.49580174854779	High	47.48	pre	0	0	0	1	30	1	0	1	4363	1680	1	4363	0	1	0	0	0	0.08867497166268455	91.24	1.14	-0.2574561355952162
MB-2752	LumA	-0.2082132624883749	-0.43605014973067785	0.41023055938020986	-0.11722614470822142	0.30226918215218956	0.06877096720789105	High	3.0872268495184745	Low	4.990095891137409	Low	23.42142992931212	Int	51.36	post	0	0	1	2	35	1	1	1	2458	2458	0	2453	1	1	0	1	0	0.9704382737593203	83.3	1.8	-0.2291770845642624
MB-2753	Basal	0.7605187539194759	0.10282887659140669	-0.7162344106635862	-0.0279978870810705	-0.193876817341657	-0.5844007357522006	Low	3.733842378226079	High	5.013722779378853	High	78.80663790456433	High	30.95	pre	1	2	0	3	37	2	0	0	8232	8232	0	8232	0	0	0	0	1	0.7055577103322803	62.83	6.54	0.28744558848391566
MB-2754	Normal	0.03434197985679078	0.0435617893827211	0.14865514357589854	-0.3199827129008109	0.3673910459905068	0.19815492657794773	High	3.0923787758571075	Low	5.008495628061098	High	41.64186495917876	High	66.11	post	0	0	1	2	35	1	1	1	6106	6106	0	5175	1	0	0	0	0	0.5525476750000937	58.28	5.17	-0.11719425906422594
MB-2758	Her2	0.36407301722304075	0.36559243746557113	-0.31748319839634553	-0.19363204238572257	-0.02852683415926288	-0.31785605575354525	Low	4.3749706392156735	High	5.01775228291312	High	68.565331239078	High	38.16	pre	4	2	0	3	45	3	1	1	1050	1050	0	982	1	0	1	0	0	1.7924033269813346	25.77	8.79	0.12548366106306186
MB-2760	LumB	-0.3458693663618887	-0.11983094212777191	0.17550432782757133	0.3974451346191071	-0.31331492601857075	0.3132052475499074	High	3.3727662611940525	High	4.974165218550186	Low	54.44927743173315	High	63.1	post	2	0	1	2	15	2	1	1	3541	3541	0	2616	1	1	0	1	1	1.4677657278541048	71.02	2.61	6.77281275933278e-5
MB-2763	LumA	-0.5061479492739318	-0.13510398405026952	0.3695965524447623	0.3058637098101853	-0.21294273175449768	0.21691064490737255	High	3.088601000043111	Low	4.995003571582538	Low	37.32861605657176	High	70.32	post	0	0	1	2	26	1	0	0	8268	8268	0	8268	0	1	0	1	0	0.9082838473231828	69.93	1.42	-0.0968340501246055
MB-2764	Normal	0.01805955863797669	-0.5338360407816373	0.47665707426404436	-0.5146232555072924	0.733389367754383	0.19457151697842348	High	3.383660811336304	High	5.013074326201085	High	29.387527346836055	Int	57.48	post	1	0	1	2	15	2	1	1	8104	8104	0	6560	1	1	0	0	0	0.869014853531847	82.15	1.6	-0.34358410097834996
MB-2765	LumB	-0.4758405516660507	-0.15225013488779038	0.28242075742367806	0.3905777283539389	-0.19190779343504122	0.16064348991909808	High	2.737313754712188	Low	4.990406266829243	Low	38.87109861701403	High	65.79	post	0	0	1	3	17	1	0	1	6836	6836	0	6836	0	1	0	1	0	1.294897362176782	71.29	2.18	-0.04825222377248198
MB-2767	Her2	0.00850144116734541	0.5286969983737528	-0.3939001074203373	0.5098208735036782	-0.5554088165856486	-0.1392955178368259	High	3.7312734278901787	High	5.0045479567506375	High	96.61131965982173	High	53.11	post	1	0	1	3	21	2	0	0	8140	8140	0	8140	0	1	0	1	1	2.0962131480580157	62.22	4.64	0.3150535492919783
MB-2769	LumB	-0.3541786845650003	0.14014696959071685	0.05100864700407246	0.48124670058217406	-0.4694921392945352	0.2797346770352021	High	2.7430910645489934	Low	5.011039516246406	High	50.73300520916801	High	59.9	post	0	0	0	2	15	1	0	0	4800	4800	0	4800	0	1	0	1	0	0.40086705367589165	84.68	1.45	0.09245250327515141
MB-2770	LumA	-0.27680116071983957	-0.5108304210304537	0.52656101422377255	0.0018729289814095188	0.3434265842977927	0.24710277685230037	High	4.366864266098608	High	4.988800950352172	Low	34.57140564241874	High	60.32	post	5	0	1	2	45	3	0	0	8231	8231	0	8231	0	1	0	1	0	2.497068790902659	48.54	5.87	-0.2537396797300049
MB-2771	Basal	0.7260807125805682	-0.19547572523448167	-0.49836696922246315	-0.20462949717399895	0.11694081006364497	-0.5297346786700965	Low	2.745800165919607	Low	5.020714878284311	High	74.61619632425348	High	56.79	post	0	0	1	3	16	1	1	1	1345	1345	0	1231	1	0	0	0	0	0.06770795523901789	73.57	3.95	0.13522693378650832
MB-2772	LumB	0.06767531415135414	0.10888045923994347	-0.3768491943445881	0.42107285407688877	-0.4631048178413669	-0.12122598432433124	High	2.7488339011648177	Low	5.031549647017207	High	96.32281038818454	High	54.4	post	0	0	1	3	17	1	0	1	4522	4522	0	4522	0	1	0	1	1	1.4574413134886286	75.56	2.75	0.24142490333120528
MB-2774	LumB	-0.4479346911110921	0.05412804480080119	0.19447647054565856	0.549104358293242	-0.3792532144035336	0.17124123320279747	High	4.377176296610848	High	5.0256296307530315	High	70.06101573837446	High	66.06	post	7	0	1	2	35	3	0	1	3950	3950	0	3950	0	1	0	1	1	2.825093599323384	35.76	6.61	0.0442706332424633
MB-2778	LumB	-0.05648415148473561	-0.05211085058462226	0.037800193212999086	0.08015175564032018	-0.13696722394312752	0.26097895870577725	High	3.3787023304256922	High	4.995365465806043	Low	22.763143382157605	Int	62.76	post	1	0	1	2	17	2	1	1	5437	5437	0	3621	1	1	0	1	1	1.272658056355709	74.17	2.21	-0.0034946715395374993
MB-2779	LumB	-0.2915465982247833	0.05259113492180772	0.2065802172923876	0.34524324223982134	-0.1477248179695162	-0.09309240683019399	High	2.7456990082186303	Low	5.020353600780823	High	48.39817184860701	High	36.8	pre	0	0	0	2	20	1	0	0	8257	4844	1	7489	1	1	0	1	1	0.8833086519221793	86.57	2.42	9.022781151248882e-4
MB-2781	LumB	-0.16258405848284865	0.2954228958027756	-0.1985590835356267	0.4168947817337444	-0.49076720248065214	-0.06023177837498219	High	3.734807617545327	High	5.017170062661881	High	60.87384774060018	High	64.32	post	1	0	1	2	30	2	0	1	1213	1213	0	1213	0	1	0	1	0	1.45213493442408	70.32	2.54	0.19071743277306494
MB-2786	LumB	-0.30965418760381846	0.2112290514941647	0.11027858147019808	0.329539453088003	-0.235466444247249	0.12122598432433124	High	3.724916478258412	High	4.981844565208614	Low	96.08941181494265	High	62.36	post	3	0	1	3	28	2	1	1	2048	2048	0	1285	1	1	1	0	0	2.9360131604455906	33.69	7.25	0.04816413330948218
MB-2790	LumB	-0.3255043321531064	-0.04519475612915166	0.22468780667142277	0.3262258095055093	-0.13960859747639257	0.20036596654361163	High	3.0896791709285427	Low	4.998854181887651	Low	36.984906094159115	High	47.03	pre	0	0	0	2	25	1	0	0	3508	391	1	3508	1	1	0	1	0	0.6967679306763818	87.09	2.02	-0.02306050542517013
MB-2791	LumA	-0.577905876415254	-0.30416407073955093	0.7333813852214524	-0.07097920601341715	0.3168687740451456	0.6196248896879497	High	2.7372703017866638	Low	4.990251077809513	Low	18.108480561932545	Int	40.79	pre	0	0	0	2	17	1	0	0	8158	8158	0	8158	0	1	0	1	0	0.42471337047414875	90.25	1.59	-0.33106987066788857
MB-2792	LumB	-0.28746398523481514	0.17194179271239418	-0.01522574491552822	0.26946165422279	-0.16832753152898383	-0.17291857386640458	High	3.728467938388662	High	4.9945283513880785	Low	41.426129238440495	High	50.38	post	1	0	1	2	35	2	1	1	3323	2622	1	3000	1	1	0	1	0	1.4538987771301652	76.73	2.78	0.07341274960626784
MB-2793	LumB	-0.5796349830933583	-0.0127755633691332	0.3299231603304837	0.4651106970500305	-0.27244567371296013	0.3103080227673133	High	3.089060143640676	Low	4.996643370145272	Low	31.67673941761171	High	67.62	post	0	0	1	2	25	1	0	0	8017	8017	0	8017	0	1	0	1	0	0.855034157451615	74.19	1.42	-0.03571323094982133
MB-2795	LumB	-0.10341018549883993	-0.10739157779466854	-0.07680115495245939	0.35489603006708575	-0.16386120900909923	-0.07044830787149815	High	2.749641600183956	Low	5.034434286371271	High	50.85500915574465	High	42.07	pre	0	0	0	2	12	1	0	0	8163	8163	0	8163	0	1	0	0	0	0.1514992129553041	91.82	1.23	0.08968098098896371
MB-2796	LumB	-0.12660903343007063	0.036165410590065034	-0.03299711910715422	0.35388752984632676	-0.3558650523908046	-0.14242147089173005	High	3.3867947906935822	High	5.024267109619936	High	50.97151325578976	High	57.94	post	1	0	1	3	20	2	1	1	2631	554	1	2407	1	1	0	1	0	1.836295460015374	66.94	3.7	0.09062254996039187
MB-2797	LumA	-0.04745437216574726	-0.3401853960284603	0.23405380117782024	-0.05498727394138203	0.19161964359504866	0.019365660388918324	High	2.73675954781804	Low	4.988426956492999	Low	31.935065519086283	High	50.07	post	0	0	0	1	15	1	0	0	7589	7589	0	7589	0	1	0	1	0	-0.42198910710861715	92.7	0.7	-0.13542033153867936
MB-2801	LumB	-0.15336215619962654	-0.20690649245949558	0.12627281824266148	0.21548288050216693	-0.029391283679240546	-0.19312290458712644	High	3.3940110663959344	High	5.0500395228426225	High	55.075349937577926	High	70.35	post	1	0	1	2	13	2	0	0	8138	8138	0	8138	0	1	0	1	0	0.8759655863355035	70.17	1.37	-0.025868582592127307
MB-2803	LumB	-0.20201729689183498	0.028769031797408973	-0.07588857087234886	0.44066657265163445	-0.39279625688318365	-0.008386703318035494	High	2.7379973889082936	Low	4.99284781752962	Low	45.92633873677832	High	63.01	post	0	0	0	2	18	1	1	1	2576	2222	1	2222	1	1	0	0	0	0.5661829089672963	81.27	1.65	0.12050684477757187
MB-2814	LumB	-0.33222863590128926	0.08976514261996223	0.07387127974789402	0.4624213631280066	-0.4866370547740922	0.43526990220604217	High	2.730720356939803	Low	4.966858417642152	Low	48.073500359889266	High	65.25	post	0	0	0	2	13	1	0	1	6931	6931	0	6931	0	1	0	1	1	0.6037303702551391	78.93	1.66	0.07540106372448854
MB-2815	LumA	-0.25120077573568644	-0.47048653670687524	0.6874639967695754	-0.4823512484430053	0.6778724985824841	0.49283318407074034	High	3.0892996084228512	Low	4.997498601510182	Low	26.188636929891356	Int	64.25	post	0	0	0	1	22	1	0	0	7727	7727	0	7727	0	1	0	1	0	-0.018134038127997548	83.5	0.94	-0.4136969692351562
MB-2819	LumA	-0.28616715522623704	-0.24480092666342826	0.4266570728221993	0.07779858845854924	0.01810541494619883	0.3566636192888186	High	2.7406309141143943	Low	5.002253264694264	High	24.97523165174462	Int	61.95	post	0	0	0	1	19	1	0	0	8117	8117	0	8117	0	1	0	1	0	-0.14934282251522127	86.04	0.85	-0.17085419837500468
MB-2820	LumA	-0.2865514011547046	-0.2623313049706975	0.3909222014747135	0.07290015881486281	0.09009484997100532	0.12740164767670284	High	2.7388735500371038	Low	4.995976964418229	Low	43.1654714086565	High	40.06	pre	0	0	1	3	18	1	0	0	7639	7639	0	7639	0	1	0	1	0	1.222953598159144	81.98	2.32	-0.1619538386282031
MB-2821	Basal	0.5444284498975154	-0.02809663372534933	-0.39894333523147446	-0.30850501991217305	0.1470044433695348	0.19655382867177731	High	2.7490892116713983	Low	5.032461470254995	High	54.485880579705835	High	57.39	post	0	0	0	NA	16	1	0	1	4082	4082	0	4082	0	0	0	1	0	NA	NA	NA	0.08853440584673537
MB-2823	Normal	0.10984630480067206	0.020988425535004542	0.13957733351585178	-0.2917927305395958	0.2669228017797695	0.016925892150944363	High	2.7399054628450745	Low	4.999662367303839	Low	100	High	35.97	pre	0	0	1	3	11	1	0	0	8097	8097	0	8097	0	1	1	1	1	1.522988855131798	77.41	3.02	-0.1065576951152625
MB-2827	Basal	0.8063400808892358	0.01205513686335501	-0.6872238430642832	-0.22835326427185287	-0.07544723310471715	-0.564120162274042	Low	3.3862977029602606	High	5.022491796286644	High	71.20054984500014	High	36.5	pre	1	2	0	3	11	2	0	0	7070	7070	0	7070	0	0	0	0	0	0.17633569661904686	75.29	4.52	0.2228984763273945
MB-2833	Basal	0.7693564102742304	-0.22434081389932772	-0.5574928114654134	-0.29313739750060774	0.1649657833957374	-0.20577920232161637	High	3.7294754537899677	High	4.998126620678455	Low	51.38750857749733	High	42.9	pre	2	2	0	3	23	2	0	0	7793	7793	0	7793	0	0	0	0	0	0.7973320117853631	59.44	6.81	0.133672877318893
MB-2834	Basal	0.39231509296540856	0.36559243746557113	-0.6071565977198493	0.1616481782416523	-0.41954616702915914	-0.419030194872028	Low	3.0285526594811247	Low	4.994830926718302	Low	66.11563354044195	High	56.85	post	1	0	0	2	9	1	0	1	4615	4615	0	4615	0	0	0	0	0	0.2928499515320118	69.25	4.69	0.3070991713644678
MB-2835	LumA	-0.22425553000189674	-0.17631238018078188	0.4011527493201631	-0.05503529776141817	0.21025333324790052	0.3360780747809133	High	2.740552177054758	Low	5.00197206090985	High	30.7254890715682	Int	59.84	post	0	0	1	3	20	1	0	1	1651	1651	0	1651	0	1	0	1	0	1.3636323780833917	74.72	2.46	-0.18142031537577033
MB-2838	LumB	0.04836695624585778	-5.763412046225503e-4	-0.03991354581957082	0.0930221394100061	-0.07069276074484	-0.020814272780215363	High	3.095649027396583	Low	5.020175097844939	High	100	High	67.12	post	0	0	1	2	27	1	0	0	8109	8109	0	8109	0	1	0	1	1	1.1709108666265762	71.47	1.91	0.037314884510693674
MB-2840	LumA	-0.2816522655667429	-0.3674175179468758	0.660326628071552	-0.4245305691194909	0.5300036056929717	0.5074717934985842	High	2.7312290274588378	Low	4.968675098067278	Low	9.659901510644602	Low	60.48	post	0	0	0	2	14	1	0	0	8070	8070	0	8070	0	1	0	0	0	0.3540991149285181	84.61	1.39	-0.38032579987377285
MB-2842	Basal	0.6461095287182511	-0.0014408530115563758	-0.5966858961691075	-0.14738510369091828	-0.032368832025830276	-0.45219579435698654	Low	3.735994579490422	High	5.021409212465793	High	63.10742161644521	High	58.48	post	1	2	0	3	27	2	1	1	592	592	0	575	1	0	0	0	0	0.7672444030025627	57.22	6.35	0.20110720492311115
MB-2843	LumA	-0.18141210897776053	-0.006195667949692416	0.2318443870891316	0.037218460528009666	-0.05013807215870446	0.15019823215027206	High	2.7388784239582593	Low	4.9959943712794965	Low	19.493589032433434	Int	61.08	post	0	0	0	2	13	1	0	1	6946	6946	0	6946	0	1	0	0	0	0.30368155946012987	84.5	1.32	-0.08008093129171365
MB-2844	LumB	0.10374640068624907	0.3131934162786376	-0.41181557383513867	0.45171205125994707	-0.5283227316263484	-0.46218359558119243	Low	2.7503978280350685	Low	5.037135100125244	High	86.59367664961815	High	60.76	post	0	0	1	3	19	1	0	0	4402	4402	0	4402	0	1	0	0	0	1.3332420330042551	74.65	2.37	0.286681596881484
MB-2845	LumA	-0.3465898274777654	-0.22914365727118233	0.515273790075037	-0.1068049757603787	0.3608116246440102	0.4154467852725038	High	2.740285783909438	Low	5.001020656819421	High	41.58411039754432	High	55.8	post	0	0	0	2	14	1	0	0	7943	7943	0	7943	0	1	0	0	0	0.31346391032398513	87.39	1.37	-0.24458496329682988
MB-2846	Basal	0.3326128818297569	-0.11517218405707298	-0.07910663052326493	-0.38015655940609616	0.2748949473528969	-0.17352851592589807	High	2.3915865897651356	Low	5.005666392018342	High	58.273472555744036	High	58.85	post	0	0	0	2	5	1	1	1	4491	2282	1	4141	1	1	0	0	0	-0.4357846027469361	89.14	0.66	-0.05772977228085296
MB-2847	Her2	0.09610951285795574	0.6577974282092042	-0.39831893559771464	0.250108054748225	-0.43721935721536914	-0.3070295841975358	Low	5.011531648968541	High	5.005470174887645	High	67.59473284971142	High	65.04	post	18	0	1	3	35	3	1	1	1186	1186	0	488	1	0	1	0	0	2.703814281107058	3.13	3.37	0.276694457723317
MB-2848	LumA	-0.3742555343274318	0.016809951801491054	0.3194044280386835	-0.0016808337012649529	0.11583623567700685	0.2955931705820328	High	3.386202936684514	High	5.0221533453018345	High	32.002010066062226	High	60.11	post	1	0	1	2	15	2	0	1	6832	6832	0	6832	0	1	0	1	0	0.8921547951446968	80.49	1.6	-0.125679679784636
MB-2849	Basal	0.5336695639004229	0.19437107125895509	-0.6079250895767845	-0.18157806355665104	-0.12928322820999272	-0.4091948791626955	Low	3.0890959079753397	Low	4.996771099911927	Low	66.40904977365282	High	60.65	post	0	0	1	3	26	1	1	1	1296	804	1	639	1	0	0	0	0	0.33245497770429405	66.71	4.71	0.21493958258417273
MB-2850	Basal	0.7459654393787659	-0.16459344235345666	-0.5044188425958277	-0.23766988535886432	0.1381678482764298	-0.4390057973204398	Low	5.012036491407909	High	5.007273183599676	High	58.44744574701936	High	31.48	pre	11	2	0	3	31	3	1	1	283	283	0	253	1	0	0	0	0	1.7242448178869652	28.29	8.92	0.13438539173656613
MB-2851	Normal	-0.09562920544737125	-0.08750780623519057	0.1681556244456287	-0.28871920605728274	0.17120902992890938	0.27569381089105777	High	2.7502348256326434	Low	5.036552948688012	High	33.716271738870475	High	58.69	post	0	0	1	3	16	1	1	1	4770	4770	0	2794	1	1	0	1	0	1.1853987623384925	77.86	2.11	-0.13886072672528021
MB-2853	LumB	-0.2384245986141391	0.006579895419440784	0.009798271175923525	0.28007491845077725	-0.16727098211567779	0.008539188832908868	High	3.0872540068427465	Low	4.990192881581237	Low	32.29908225035105	High	36.25	pre	0	0	0	2	23	1	0	0	8089	8089	0	8089	0	1	0	0	0	0.7427452086466506	88.05	2.14	0.049954176563490715
MB-2854	LumA	-0.26047070875996703	-0.10484607080758562	0.38900097183237553	-0.08658694752516313	0.27234962376629596	0.25815797668061985	High	3.0803473642285226	Low	4.965526300816152	Low	49.779938388502046	High	61.53	post	0	0	1	2	22	1	0	0	8113	8113	0	8113	0	1	0	0	1	0.9662933795733359	78.79	1.7	-0.17778039228870385
MB-2857	Basal	0.8080211568262815	-0.01906728818626271	-0.6404899320144127	-0.14061374506582233	-0.021275063186116928	-0.44281793519227414	Low	3.7526211190322005	High	5.080789710829286	High	100	High	45.3	pre	1	2	0	3	22	2	0	0	7520	7520	0	7520	0	0	0	0	1	0.5429791776059437	66.14	5.8	0.22353839877872372
MB-2858	LumB	-0.16109510551003675	0.32904279940575776	-0.08117195238877821	0.5002641333164861	-0.47323808721443844	-0.21591948906069564	High	3.0923685585896217	Low	5.008459137820077	High	52.37288180133534	High	63.94	post	0	0	1	3	26	1	0	1	4247	4247	0	4247	0	1	0	1	0	1.5981768779421412	68.21	2.89	0.1740895951281655
MB-2863	LumA	-0.279634974442288	-0.16579415319642032	0.4374159588192918	-0.14027757832556936	0.27023652493968386	0.4329826194829416	High	3.3738410614366394	High	4.9780037908451416	Low	20.589408662993964	Int	59.58	post	1	0	1	1	20	2	0	0	7750	7750	0	7750	0	1	0	0	0	0.3574186784410256	85.16	0.97	-0.21486231611912504
MB-2867	LumA	-0.23871278306048976	-0.4850871805573132	0.535830947248053	-0.29765163658400506	0.4294393115355702	0.19807868382051105	High	3.380582736168354	High	5.002081200601263	High	43.67429521174736	High	47.1	pre	2	0	1	1	20	2	0	0	8080	3585	1	8080	0	1	0	1	0	0.5579493603427279	88.26	1.24	-0.3207884992985613
MB-2895	Her2	0.3724303661672108	0.4312473063588233	-0.39361192297398667	-0.09201363918924713	-0.11886180899692866	-0.40256175926570376	Low	2.741970209529754	Low	5.007036462606265	High	53.01686211750118	High	66.84	post	0	0	1	3	15	1	1	1	5897	5596	1	5596	1	0	1	0	0	0.448893839657471	59.89	4.77	0.18303611186904797
MB-2896	LumA	-0.256724310957408	-0.1159406389965697	0.4161383405303991	-0.12130816941129345	0.185040222248552	0.20295822029645896	High	2.7424295634165983	Low	5.008677012202137	High	51.31081504993111	High	68.18	post	0	0	0	2	13	1	0	1	7121	7121	0	7121	0	1	0	0	0	0.3675445550939218	77.02	1.28	-0.19613700697239198
MB-2900	Normal	-0.04471661992541569	-0.4009893931161394	0.5372238387387481	-0.5125102074257022	0.6567415103163634	0.22529734822540806	High	4.375183972638408	High	5.018514187994313	High	26.692836987492843	Int	59.29	post	9	0	1	2	25	3	0	1	620	620	0	577	1	1	0	1	0	2.4059212515885715	51.67	5.58	-0.3508880110492934
MB-2901	LumB	-0.3238712869571192	0.032323135892581366	0.10922190516691221	0.46487057794984976	-0.3146116002985373	0.043305886224037825	High	3.0858083170539823	Low	4.985029703764222	Low	24.007722013773716	Int	49.83	pre	0	0	1	2	25	1	1	1	6549	6549	0	1908	1	1	0	1	0	0.7080546463540034	86.38	1.42	0.05746999713096909
MB-2904	Basal	0.7453890704860645	0.03611738215634649	-0.6338136590072883	-0.16318494048280885	-0.011525993599702175	-0.4400731959245534	Low	3.736499956774566	High	5.023214131337735	High	70.54791385910433	High	34.83	pre	1	2	0	3	25	2	1	1	3768	3121	1	3768	0	0	0	0	0	0.5137400975320118	67.78	5.77	0.21956764713449678
MB-2912	Basal	0.7813640955388426	-0.040535998058452705	-0.6000960787842574	-0.24468136308414098	0.020602713559467637	-0.5751753621023615	Low	4.0270429095189915	High	5.02515324828211	High	97.91550232288691	High	59.6	post	5	2	0	3	20	3	0	0	8022	8022	0	8022	0	0	0	0	1	1.31352681680807	40.08	7.99	0.1819598382872229
MB-2916	LumA	-0.2344860778473463	-0.4956534359753933	0.5985110643293285	-0.2775776798088979	0.46934806437453896	0.37984141754957124	High	2.7413916157716063	Low	5.004970056327166	High	24.066351180111543	Int	48.93	pre	0	0	0	1	16	1	0	0	8008	8008	0	8008	0	1	0	1	0	-0.379142785295422	92.86	0.73	-0.3385393444374327
MB-2917	Basal	0.7388088589610571	0.14735123464849872	-0.7180595788238072	0.03990779445003359	-0.20862048415460935	-0.3782403196434008	Low	3.7464743461479344	High	5.058836950528336	High	100	High	33.9	pre	2	2	0	3	30	2	1	1	958	958	0	958	1	0	0	0	1	0.8591338769890311	58.18	7.12	0.30794164062947493
MB-2919	LumA	-0.454130656707632	-0.11522021249079153	0.3852545740298166	0.25971281875545327	-0.0309280828258675	0.40202805996364693	High	2.7421377693747537	Low	5.00763489062412	High	43.39159203010057	High	59.13	post	0	0	0	1	20	1	0	1	7201	7201	0	7201	0	1	0	1	0	-0.1359858012121912	87.94	0.88	-0.10778556519065999
MB-2922	Her2	0.29466859639358245	0.5848902658244515	-0.4864073146989094	0.17744801503354288	-0.4620482684280609	-0.19983226724155484	High	4.371887944995843	High	5.006742660699441	High	79.77031970188916	High	45.74	pre	8	2	0	3	25	3	1	1	432	432	0	426	1	0	0	0	0	1.5533751755011247	33.85	8.8	0.2911117921739574
MB-2923	Her2	0.08198847498677184	0.5296095386144052	-0.308645542041591	0.364836960814567	-0.43573058304207424	-0.27561756813362104	High	4.374341193325509	High	5.015504261876816	High	55.634359735942255	High	37.01	pre	5	2	0	3	37	3	1	1	423	346	1	365	1	0	1	0	0	1.765283599963334	26.74	8.84	0.2565045536645586
MB-2927	LumA	-0.3697886754089961	-0.3091109994125612	0.4357348828822461	0.03332853110508221	0.2601032555666124	-0.04887160751691593	High	2.74567155374985	Low	5.020255549106608	High	18.473033953649445	Int	58.14	post	0	0	0	1	13	1	1	1	7911	2155	1	6606	1	1	0	1	0	-0.4690964418900435	89.65	0.64	-0.19606705172575192
MB-2929	Her2	0.1341018290351886	0.5089573121154305	-0.3193083665565666	0.0330884120049015	-0.23647496868722295	-0.23673376184091102	High	3.38052830215108	High	5.001886793396714	High	66.87476333223819	High	53.31	post	1	2	0	2	20	2	0	1	7886	7886	0	7886	0	0	0	0	0	0.5692349061770168	64.02	5.78	0.18395514829597107
MB-2931	LumB	-0.4205571687077764	0.052014793717185176	0.2859270015209448	0.2996206132054869	-0.15454436418267334	0.44609637376205163	High	2.7367082776189564	Low	4.988243848639131	Low	48.51825410392637	High	46.9	pre	0	0	0	2	17	1	0	1	6843	411	1	6843	0	1	0	1	0	0.4060176545074509	89.44	1.54	-0.04308852266918585
MB-2932	LumB	-0.32896254550931475	-0.002833677589394206	0.14726225208520355	0.47927772396069224	-0.33439788931135933	0.04017993316913369	High	2.7383678790552137	Low	4.994170996625764	Low	45.75114464353079	High	63.1	post	0	0	1	3	18	1	0	0	3253	3253	0	3253	0	1	0	1	0	1.313652445893287	73.35	2.28	0.04337654221579697
MB-2933	LumA	-0.4492315211196702	-0.19792517535412751	0.6518251869042065	-0.10838976182157138	0.28229079324603906	0.45921012804116174	High	2.735535430271395	Low	4.984055108112126	Low	17.866036228765907	Low	44.08	pre	0	0	0	1	15	1	0	1	4858	4858	0	4858	0	1	0	1	0	-0.43572591589519927	94.01	0.7	-0.29276280586487047
MB-2939	LumB	-0.16642651776752454	0.43729888900736014	-0.24015370529224322	0.5856504853407457	-0.6288390008104178	-0.20463556096006608	High	3.376991722385374	High	4.9892561513763365	Low	48.2547126262626	High	70.19	post	1	0	1	3	17	2	0	1	3038	3038	0	3038	0	1	1	1	0	2.1407549368736305	51.29	4.03	0.2605064122202412
MB-2944	LumA	-0.3798271002902119	-0.355554494818395	0.6377521797740812	-0.08937232908725934	0.3369912378712923	0.33279963621113573	High	3.0835376049933823	Low	4.976920017833507	Low	40.9221412378418	High	66.97	post	0	0	1	3	27	1	1	1	816	816	0	792	1	1	0	1	0	1.6538576352000072	64.57	2.91	-0.29904927120597524
MB-2947	LumA	-0.3669068309454892	-0.42774123069736947	0.639673409416419	-0.24131969568161107	0.49600192457385023	0.2445867658568897	High	2.7438387159929274	Low	5.013709699974741	High	33.17603663157803	High	36.47	pre	0	0	0	2	15	1	0	0	3360	3360	0	3360	0	1	0	1	0	0.4139965110711256	90.76	1.58	-0.3426667784393118
MB-2951	LumA	-0.08458213500392807	-0.305220696281359	0.16685879443705057	0.12961629027754593	0.14484331956959065	-0.10765477350060107	High	2.7460416550526703	Low	5.021577339473822	High	44.93871099138991	High	39.07	pre	0	0	0	2	15	1	0	0	7901	2972	1	7901	0	1	0	1	0	0.35371518019456194	90.94	1.49	-0.06777583364872111
MB-2952	LumA	-0.34827090341481115	-0.3394649695226822	0.6181556374222341	-0.23584498019749095	0.4319846351221711	0.2100487967380708	High	2.7410939476878173	Low	5.003906956027919	High	14.065103306179392	Low	52.67	post	0	0	0	1	12	1	0	1	5673	5673	0	5673	0	1	0	1	0	-0.5734815177515004	92.35	0.6	-0.32256660368244494
MB-2953	LumB	0.1051392921769441	0.29263724664709995	-0.44783862962897514	0.36834269967720534	-0.4469204018284518	-0.48772491932248235	Low	2.7473470043093386	Low	5.026239301104781	High	65.2617555666668	High	43.08	pre	0	0	0	2	18	1	1	1	904	904	0	455	1	1	0	1	0	0.45136176483360485	89.76	1.62	0.277357389206108
MB-2954	LumB	-0.4051873315690728	0.06138033829230161	0.0923150843143383	0.5103491355240758	-0.370608719203757	-0.031640744336224824	High	3.7280905911810387	High	4.993180682789423	Low	50.76254631603595	High	69.79	post	3	0	1	2	30	2	1	1	165	165	0	159	1	1	0	1	0	1.990265445977292	55.03	3.63	0.07309944652028497
MB-2957	Basal	0.7595101083572484	0.09985111370085685	-0.671998098148755	-0.12548624175443776	-0.1667427074090248	-0.5663312022397059	Low	3.7330896722448705	High	5.01103454373168	High	68.80035995454656	High	31.02	pre	2	2	0	3	30	2	0	0	7864	7864	0	7864	0	0	0	0	0	0.8332637009890311	59.09	7.03	0.24957515682902126
MB-2960	LumA	-0.32636888549215853	-0.2331300172698216	0.21488953549549925	0.21024828411822755	-0.08471605295781098	0.11543153475914308	High	3.091601074907733	Low	5.0057181246704765	High	39.06015424359923	High	69.67	post	0	0	1	3	25	1	0	1	6666	6666	0	6666	0	1	0	0	0	1.6197482881976981	62.06	2.7	-0.06899938306826392
MB-2963	Her2	0.04044188397121376	0.21098890932557196	-0.18054755563870845	-0.03409691222566047	-0.10589506619726373	0.25548948017033585	High	3.6686986276149516	High	4.995352241481969	Low	53.76816473117076	High	53.99	post	4	0	1	2	10	3	1	1	6835	5604	1	5604	1	0	0	0	0	0.8747789508707124	55.48	6.9	0.08088464242288829
MB-2964	Her2	-0.008981748577929896	0.4306709651542007	-0.04908741736173452	-0.09614368771235529	-0.0796254057846092	-0.1197773719330342	High	4.371642581271201	High	5.005866361682864	High	51.64367713150354	High	69.48	post	7	0	1	3	30	3	1	1	288	288	0	288	1	1	0	0	0	3.2236260189793486	21.97	7.18	0.045808102118755606
MB-2966	LumB	-0.1564841543684257	-0.19211373487418346	0.11195965740724378	0.20813523603663728	-0.14561171914290413	-0.11390667961040936	High	3.3923522201343914	High	5.044115071908539	High	31.050007639204456	High	50.3	post	2	0	1	3	18	2	0	0	7950	7950	0	7950	0	1	0	1	0	1.9856090405495186	65.66	4.31	-0.021073035133359612
MB-2969	LumB	-0.030259366866822648	-0.07732577828685883	-0.022430356074295516	0.06785765771106796	-0.100324169290741	-0.12305581050281172	High	2.7419387583136774	Low	5.006924136834562	High	48.89482754031155	High	66.86	post	0	0	0	2	13	1	0	1	5187	5187	0	5187	0	1	0	1	0	0.35580883287336973	78.79	1.29	0.012441520601041915
MB-2970	Normal	-0.10773295219410031	-0.2851448109870068	0.36176754165223524	-0.25774384213397145	0.37838876488355594	0.04666056755125202	High	3.7304152343186665	High	5.001482979709523	High	50.850679703513265	High	46.49	pre	2	0	1	2	25	2	1	1	7586	7586	0	6748	1	1	0	1	0	1.4712872476525727	77.19	2.85	-0.22188607278071926
MB-2971	LumA	-0.41234391198678166	-0.33437395554851634	0.5298751353568054	0.00989290692744515	0.18345539812859293	0.1470722790953679	High	3.3812866279242604	High	5.0045950997295	High	4.8985633447351695	Low	69.6	post	2	0	1	2	15	2	0	0	7927	5748	1	7927	0	1	0	1	0	1.2634929236497787	67.23	1.98	-0.2386242476931625
MB-2977	LumA	-0.40883766788951487	-0.3272657473581715	0.6648895484721046	-0.27772175126900633	0.4929763512539284	0.6582799677083496	High	2.734630986923783	Low	4.9808249532992255	Low	0	Low	40.02	pre	0	0	0	1	15	1	0	1	3318	3318	0	3318	0	1	0	1	0	-0.40713589926285365	94.48	0.72	-0.34965222234984333
MB-2983	LumB	-0.261863600250662	0.4661639776722062	-0.17584054301498048	0.48700955898651105	-0.5806699525583291	-0.2184355000561063	High	3.385335170346112	High	5.019054179807542	High	84.75239416106754	High	56.26	post	1	0	1	2	15	2	0	1	5425	5425	0	5425	0	1	1	1	1	1.4385229437009561	75.21	2.68	0.21464448050012255
MB-2984	LumB	-0.20379443431099759	0.4238989559998858	-0.19961575983891255	0.6145608250025029	-0.5211670105998667	0.05580969844365438	High	2.741878598670978	Low	5.006709280967779	High	54.53753171608918	High	64.04	post	0	0	1	3	20	1	0	0	7836	7836	0	7836	0	1	1	0	0	1.7190018344375337	65.92	3.2	0.24989650110024236
MB-2990	LumA	-0.3458213356208303	-0.47048653670687524	0.681316061914094	-0.27277529780528376	0.5446031975859277	0.45821897219448476	High	2.7411438342378918	Low	5.004085122278185	High	6.100558798636424	Low	48.47	pre	0	0	0	1	15	1	0	0	7800	7800	0	7800	0	1	0	1	0	-0.4297429421451048	93.13	0.69	-0.3681352307318738
MB-2993	Basal	0.7174351791900474	-0.2529177319618625	-0.4416906947734937	-0.31138644911434155	0.17144915479556985	-0.4931381551004871	Low	2.7438712088673762	Low	5.013825745954916	High	50.31735168041186	High	63.65	post	0	0	1	3	20	1	0	0	5611	5611	0	5611	0	0	0	0	0	0.22816838988402272	66.88	4.24	0.0840775840507682
MB-2994	LumA	-0.28515850966400963	0.11353921731064243	0.27949088221911267	1.92095280144566e-4	-0.0461039743988087	-0.17314730213871463	High	3.377105481143249	High	4.989662432654461	Low	67.10684714096446	High	46.7	pre	1	0	1	3	18	2	0	0	7635	7635	0	7635	0	1	1	1	1	2.2645512341979033	58.67	5.34	-0.09561593744598845
MB-2996	LumA	-0.5099423778175493	-0.26526103942752877	0.44466860071911757	0.25908850909498343	-0.09792292062413639	0.20089966584566846	High	2.7399532153316493	Low	4.999832911898746	Low	24.290825443827906	Int	58.1	post	0	0	1	3	16	1	0	0	5737	5737	0	5737	0	1	0	1	0	1.180232437807942	78.23	2.11	-0.14892541077483473
MB-2999	Her2	-0.20581172543545243	0.22741463365731465	0.025984630912620717	0.07136339657370629	-0.2476167625002684	0.2077615140149702	High	2.7379097147211375	Low	4.992534695432635	Low	40.176073413877745	High	61.42	post	0	0	1	3	12	1	0	0	7860	7860	0	7860	0	1	0	0	0	0.9931218295134777	78.57	1.74	0.024577976468766534
MB-3001	Basal	0.7260807125805682	0.05523269877632774	-0.6773295104062428	-0.08236085136198268	-0.14887741732948642	-0.5917200404661225	Low	3.3868104497676823	High	5.0243230348845795	High	93.36555885787293	High	50.45	post	1	2	0	3	12	2	0	0	7897	7897	0	7897	0	0	0	0	1	0.332517838512379	70.25	4.95	0.25428099720705427
MB-3002	LumB	-0.02199807940476948	-0.06839248961520931	0.060326610769411496	0.32680209534594296	-0.1294753281033211	-0.17314730213871463	High	3.731992741263829	High	5.007116933085103	High	25.601531196984055	Int	62.32	post	1	0	1	2	30	2	0	1	4217	4217	0	4217	0	1	0	0	0	1.4340410620083022	72.11	2.56	0.04534643154390339
MB-3005	LumA	-0.37992316177232877	-0.23116085148736126	0.40658022305976776	0.05930941774463476	0.014359467026295624	0.4235285175607925	High	3.0945214953758313	Low	5.016148197770826	High	22.91437541372245	Int	45.75	pre	0	0	0	2	23	1	0	0	7592	7592	0	7592	0	1	0	1	0	0.631822263127561	87.9	1.91	-0.17133157002615484
MB-3006	Normal	0.06469740820573032	-0.28639355026368896	0.2967819490001542	-0.3098977106932212	0.4269900378956335	0.016620921121197618	High	4.021292858594274	High	5.004617352122407	High	45.64778407827538	High	60.09	post	6	0	1	2	20	3	1	1	471	471	0	303	1	1	0	0	1	2.2555328061152573	55.68	5.01	-0.20331469174084946
MB-3007	LumB	-0.45028819742295606	0.12261659128344758	0.2937560123134719	0.3940834672165772	-0.2810421439394047	-0.06107044870678574	High	2.740216976969016	Low	5.000774917746487	High	34.66988936965075	High	48.48	pre	0	0	0	2	12	1	1	1	3447	3447	0	2816	1	1	0	1	1	0.4112799703933874	89.07	1.55	-0.01703826564390179
MB-3008	LumA	-0.35086456343196737	-0.36597666493531944	0.6939001160714076	-0.23531671817709338	0.5290911311996619	0.5664074449971427	High	2.741686139044023	Low	5.006021925157225	High	31.571727963072025	High	51.94	post	0	0	0	1	12	1	0	0	4488	4488	0	4488	0	1	0	1	0	-0.5785321552189441	92.61	0.59	-0.35150931260884677
MB-3013	LumA	-0.2174831955126555	-0.46904568369531885	0.5520173069847503	-0.21754790476372102	0.5040701200936418	0.4139981728812067	High	3.7273783878320375	High	4.990637099400133	Low	43.88002877444512	High	50.37	post	1	0	1	1	23	2	0	0	7151	3664	1	7151	0	1	0	0	0	0.3910058726822118	88.75	1.05	-0.30488154428954195
MB-3014	Basal	0.7658981969180221	0.04783631998367168	-0.7244476673845809	-0.06689718131034511	-0.1641013338757597	-0.6408966190127852	Low	3.388086658028514	High	5.028880921530407	High	67.87818223677634	High	39.7	pre	1	2	0	3	15	2	0	0	7879	7879	0	7879	0	0	0	0	0	0.32155099595046505	71.99	5.02	0.27496112345331986
MB-3016	LumB	0.028146014260250908	0.07405984479399771	-0.2287704196613909	0.3837583459088068	-0.3910673578432283	-0.14242147089173005	High	2.3922792909260444	Low	5.008140324735873	High	34.11271162192831	High	56.83	post	0	0	1	3	10	1	0	0	7766	7766	0	7766	0	1	0	1	0	0.8153540741246997	82.99	1.52	0.17634084433219074
MB-3021	LumB	-0.04005763804274617	-0.19465924186126637	0.03400576466938164	0.10128223645622243	-0.09604994666418479	-0.10628240386674073	High	3.7273726597753316	High	4.990616642054755	Low	38.26284915539921	High	63.08	post	1	0	1	3	22	1	0	1	6527	6527	0	6527	0	1	0	1	0	1.9540031229044827	61.69	3.9	-0.013629036528147873
MB-3025	Her2	0.14361191576476146	0.4669804610454214	-0.2987512093835506	0.012198050289179942	-0.1956057163816123	-0.22011284071971338	High	3.388572865576161	High	5.030617377057716	High	60.68014206030254	High	37.89	pre	1	2	0	3	13	2	0	0	7680	7680	0	7680	0	0	1	0	0	0.5668068490735104	66.23	5.96	0.16759921387060725
MB-3026	LumA	-0.42185399871635443	-0.11752557730928173	0.32108550397572916	0.25058829294858637	-0.07530315818472087	0.1265629773448993	High	3.0867130033328287	Low	4.988260726188673	Low	63.37563254743516	High	49.92	pre	0	0	1	3	22	2	0	0	7836	7836	0	7836	0	1	0	0	0	1.3589241362309261	78.4	2.56	-0.08672953318650456
MB-3028	Her2	-4.803074105844864e-5	0.30450026977558076	-0.02454370868086726	0.09038082930801832	-0.20501861115470243	-0.43976822489480666	Low	2.7384293428304884	Low	4.994390510108888	Low	48.42965202346596	High	60.93	post	0	0	1	3	17	1	1	1	1277	1277	0	1024	1	1	1	0	0	1.568509208669924	70.75	2.91	0.06567008252835585
MB-3031	Her2	0.2382324756499053	0.5016089617564929	-0.4848223002439806	0.19872256730955354	-0.446488177068463	-0.5211192470797509	Low	3.738763238537143	High	5.031297280489795	High	100	High	46.76	pre	2	2	0	3	21	2	1	1	1069	1069	0	1042	1	1	1	0	1	2.667054586682004	45.79	8.17	0.28265047175742514
MB-3032	LumA	-0.0956772361884297	-0.3398491969924305	0.33952930854217345	-0.1639533216033871	0.28387561736599815	0.0902714248050366	High	2.7385742626623797	Low	4.994908080937071	Low	44.30034950047569	High	50.01	post	0	0	0	1	15	1	0	0	7504	7504	0	7504	0	1	0	1	0	-0.42231831549383114	92.72	0.7	-0.19871499432163114
MB-3033	LumA	-0.40489914712272207	-0.3854762090250491	0.6463977131646019	-0.0740527304957302	0.2610157300599222	0.3526989959021109	High	2.732452012062312	Low	4.973042900222542	Low	17.453233479141552	Low	69.07	post	0	0	1	2	19	1	1	1	2112	2112	0	1985	1	1	0	1	0	0.6611707153424576	73.84	1.15	-0.3033094529291246
MB-3035	LumA	-0.3737752269168474	-0.31002353965321355	0.702401557238753	-0.22292657260776888	0.48894225349403264	0.42268984722898895	High	3.09075666460122	Low	5.0027023735757865	High	29.721753619267428	Int	54.64	post	0	0	1	2	22	1	0	0	7822	7822	0	7822	0	1	0	0	0	0.6444672148454312	85.45	1.31	-0.3459812272651908
MB-3037	LumA	-0.45345822633281363	-0.2631958167776313	0.4763208590766352	0.18369111163824126	-0.0019690239066157884	0.30504727250418195	High	2.7307682009028933	Low	4.967029288938905	Low	5.867998976485573	Low	53.19	post	0	0	0	2	13	1	0	0	2965	2965	0	2965	0	1	0	1	0	0.23720871351645356	88.86	1.29	-0.17395654573921693
MB-3046	Basal	0.7391450741484662	-0.0353969556505683	-0.44020174180068183	-0.41891178217526237	0.1529115150893822	-0.4878011620799191	Low	3.0948181314346686	Low	5.017207612266672	High	59.85478573086729	High	67.2	post	0	0	1	3	35	1	0	1	2215	2215	0	2215	0	0	0	0	0	0.5623388180000937	57.11	5.11	0.08602850134127658
MB-3049	Normal	-0.2279058663223388	-0.1603189117525061	0.48957734360876703	-0.3881285135320957	0.5352863527595019	0.4626410521258126	High	2.7349200494339305	Low	4.981857319406895	Low	28.15301269573032	Int	57.17	post	0	0	0	2	16	1	0	0	7799	7799	0	7799	0	1	0	1	1	0.687913725463138	84	1.93	-0.2863594176657805
MB-3050	LumB	-0.03328530355350491	0.16531386885923485	-0.11935639153024488	0.3930269431757821	-0.3112018271919587	0.050777676452833084	High	3.0974039414903594	Low	5.026442648179854	High	43.985408837022476	High	59.53	post	0	0	1	3	30	1	0	1	7653	7653	0	7653	0	1	0	0	0	1.6662168259280412	69.71	3.19	0.14915076913614608
MB-3057	Basal	0.8397214459248576	-0.014216416380689574	-0.6790105863432885	-0.1648657741840738	0	-0.5430771612215166	Low	3.7351943186302448	High	5.018551137965159	High	71.58434105333791	High	55.3	post	1	2	0	3	43	2	1	1	961	961	0	824	1	0	0	0	0	1.0236573114266043	50.63	7.38	0.23322457362494126
MB-3058	Basal	0.643083592031569	-0.09250276334191933	-0.3855907892172257	-0.35518417298730265	0.16203626002247973	-0.39265020079893453	Low	3.7377003808604083	High	5.027501360215743	High	69.1925967503436	High	47.74	pre	2	2	0	3	40	2	0	0	7628	7628	0	7628	0	0	0	0	0	1.1608383515838419	47.42	8.01	0.07046235654732527
MB-3060	LumB	-0.2963016415895697	0.03506075661453848	-0.024831893127217952	0.483599867763945	-0.407539923696136	-0.05192131781438338	High	3.7317460203312454	High	5.006235786897305	High	54.2187004914266	High	65.69	post	1	0	1	3	36	2	1	1	1338	1338	0	664	1	1	0	0	0	2.34844517702764	50.1	5.04	0.10906302196322759
MB-3062	Basal	0.8487992559849045	-0.1588780587409497	-0.596205588758523	-0.2913124923392344	0.13245287644991083	-0.35582494895701505	Low	2.749234807557741	Low	5.032981455563362	High	89.84516497321673	High	62.87	post	0	0	0	3	17	1	0	0	4391	4391	0	4391	0	0	0	0	1	0.14809426919169671	68.9	4.02	0.15908262269020518
MB-3063	Basal	0.6741594814963852	0.10561452574708236	-0.594284359116185	-0.11957931188999235	-0.11309881219707758	-0.41193961843041615	Low	4.029186689564802	High	5.032809605588577	High	70.78036629927391	High	43.51	pre	6	2	0	3	20	3	1	1	857	637	1	854	1	0	0	0	0	1.2655018389317125	44.22	8.37	0.2209351575292738
MB-3064	LumA	-0.03410182615149854	-0.08198453635755779	0.2711335332749426	-0.3511021482842306	0.2579901567400003	0.35582494895701505	High	2.7390627945165003	Low	4.99665283755893	Low	40.7535734511948	High	46.7	pre	0	0	0	1	20	1	1	1	4955	3641	1	1066	1	1	0	1	0	-0.21869664074663722	92.78	0.85	-0.1844821310893354
MB-3067	Basal	0.775312222165478	-0.02276547758259074	-0.6254563100631183	-0.1915670181241685	0.006723496266492935	-0.3428636801927784	Low	3.387194994332674	High	5.025696408330978	High	86.51616115968585	High	60.29	post	2	2	0	3	18	2	0	0	7786	7786	0	7786	0	0	0	0	0	0.837733650458783	54.55	6.52	0.20462848505126452
MB-3079	LumA	-0.3512007786193765	-0.030017771074091166	0.3448126900586028	0.09062094840819902	-0.022715812386079705	0.34248246640559493	High	2.7396684272513894	Low	4.998815811612105	Low	51.75480048678226	High	50.54	post	0	0	0	2	15	1	0	0	4488	4488	0	4488	0	1	0	1	0	0.32733703093488664	89.12	1.42	-0.11755566794589895
MB-3083	LumB	-0.23170029486595625	0.18394890114203066	-0.07728146236304387	0.4463333834158991	-0.3610517495106706	-0.11840500229917385	High	3.729709790967508	High	4.998963539169671	Low	57.1309023911258	High	68.5	post	2	0	1	3	30	2	1	1	2433	2433	0	1363	1	1	0	1	1	2.7848518400562106	35.59	6.24	0.13942122878283758
MB-3085	Normal	-0.1786263259963705	-0.5107343641630167	0.55734871924223806	-0.4010949449418539	0.6672109545027596	0.34705703185179615	High	3.0951141501827877	Low	5.018264822081384	High	22.186192445794806	Int	43.68	pre	0	0	0	2	25	1	1	1	6329	6329	0	4251	1	1	0	1	0	0.6966183571986487	87.66	2.03	-0.35196984187836783
MB-3088	LumA	-0.31753122913740395	-0.4429662441861485	0.6670509318197348	-0.3114344729343777	0.4753511860410505	0.345379691188189	High	2.74261229453081	Low	5.009329623324321	High	26.97187664755452	Int	65.58	post	0	0	0	2	19	1	0	0	7695	7695	0	7695	0	1	0	1	0	0.6301149342083372	78.39	1.7	-0.36745975635282474
MB-3092	LumB	-0.5263208605184803	0.018731089150232888	0.23765610675720392	0.45646640944352507	-0.29396086176573755	0.25282098366005185	High	3.7233822647843744	High	4.976365231372765	Low	26.374001049940023	Int	56.73	post	2	0	1	3	38	2	0	1	4570	4570	0	4570	0	1	0	1	0	2.595559137747159	46.55	6.37	1.1588554666537576e-4
MB-3102	LumB	-0.6272814782233392	0.10061956864035358	0.2924591823048938	0.5405561183268088	-0.2738864229129229	0.29658432642870974	High	3.376709659996902	High	4.988248785703221	Low	56.502504288310064	High	60.34	post	2	0	1	2	20	2	0	0	7750	7750	0	7750	0	1	0	1	0	1.397146332184849	73.93	2.52	0.005602059557177602
MB-3103	Her2	-0.32761768475967823	0.560299707760556	-0.035110471713725964	0.5011765858971727	-0.45657342146820235	0.07670021398130644	High	2.7331558891048457	Low	4.97555674680302	Low	79.40670539748089	High	58.55	post	0	0	1	3	15	1	1	1	862	862	0	777	1	1	1	0	1	1.7154363466658673	69.21	3.34	0.17806325583229937
MB-3104	Normal	-0.1701248848290251	-0.05033379853703607	0.2246397759303643	0.022667243057058792	0.2405570914204508	0.16582799742479273	High	2.7361500496862456	Low	4.986250177450876	Low	38.82874161254962	High	28.96	pre	0	0	0	2	20	1	1	1	2261	2261	0	1369	1	1	1	0	0	1.4603306076793554	78.92	3.97	-0.08571035797909593
MB-3105	LumA	-0.4190682157349644	-0.16709092090682107	0.4418347869966691	0.0023051433617347922	0.1022451682240247	0.3929551718286813	High	3.720793074800471	High	4.967118124287397	Low	35.57859627206555	High	48.34	pre	2	0	1	1	27	2	0	0	7570	7570	0	7570	0	1	0	1	0	0.7880754259601634	85.96	1.53	-0.19069796590123525
MB-3110	LumA	-0.32564842437628183	-0.09043754069202187	0.35850145126026073	-8.644287606505472e-4	-0.05542081922523462	0.2217139386258838	High	3.3674593470906498	High	4.955211953895178	Low	29.474912393719332	Int	61.07	post	2	0	1	2	16	2	0	0	3022	273	1	3022	0	1	0	0	0	1.2356588286684365	75.83	2.17	-0.149224238145295
MB-3121	LumA	-0.32555236289416495	-0.159166229343261	0.37209415097980164	0.1220765505318717	0.12443270590345139	0.23421775084550037	High	2.742402552565453	Low	5.00858054487662	High	29.649171279966513	Int	63.06	post	0	0	0	1	12	1	0	1	3940	880	1	3940	0	1	0	1	0	-0.4853643574341112	86.21	0.61	-0.13381197037670162
MB-3122	Her2	0.11075888888078257	0.6001152793132305	-0.43121999322275195	0.37881189244508423	-0.5218393602265159	-0.03598658151011594	High	2.7415931860480907	Low	5.005689950171751	High	51.35494578537825	High	62.39	post	0	0	1	3	17	1	0	0	7733	7733	0	7733	0	1	0	0	0	1.2641837082619436	74.56	2.2	0.31129331091973184
MB-3123	Basal	0.5268972294111817	0.18130733728751064	-0.657540845090162	0.02237910013684194	-0.21323088159449022	-0.5781488296423923	Low	4.3748193842835015	High	5.017212086726792	High	71.80810056999528	High	50.26	post	4	2	0	3	22	3	0	0	5023	5023	0	5023	0	0	0	0	0	1.161180939087759	47.1	7.96	0.27681282230718907
MB-3153	Basal	0.4512007815030666	0.26761443267973756	-0.47665707426404436	-0.07803870755872995	-0.13398967559653777	-0.39486124076459844	Low	3.3820732792220825	High	5.007404568650294	High	62.02567875124436	High	42.17	pre	1	2	0	3	16	2	0	0	6838	6838	0	6838	0	0	0	0	1	0.3703285155320119	70.66	5.18	0.19878827350798903
MB-3165	Basal	0.46512969641001667	0.3429230167504175	-0.6887127960370952	0.17245353774978417	-0.4349621834687608	-0.5066331231667806	Low	3.737538469751626	High	5.026923106255807	High	91.20968057120832	High	59.78	post	1	2	0	3	28	2	0	0	6637	6637	0	6637	0	1	0	0	1	2.3682675879556396	52.6	6.81	0.33823391116561374
MB-3167	LumB	-0.4708933853370305	0.10729552092723146	0.1913544723768594	0.4987753948953657	-0.3392003866445686	0.0635864597021964	High	3.3751426194172574	High	4.982652212204491	Low	45.15426269601063	High	66.76	post	1	0	1	2	16	1	0	0	4108	4108	0	4108	0	1	0	1	0	1.0006948876591808	73.78	1.65	0.03898861346221816
MB-3171	LumA	-0.3188760898870406	-0.3206378235050122	0.521902032341103	0.11688997796796843	0.10090046897072612	0.23185422536496308	High	2.7430077732365445	Low	5.010742047273372	High	31.561316054307316	High	54.95	post	0	0	0	2	13	1	1	1	6590	6590	0	5047	1	1	0	1	0	0.2507461715807342	88.13	1.3	-0.2049823393782958
MB-3181	LumB	-0.18756004383324196	0.2988809430305109	-0.11911623782495265	0.43951400097076704	-0.40528274994952773	-0.02462641065204968	High	2.7373534719232833	Low	4.990548114011727	Low	47.19698320899093	High	43.6	pre	0	0	1	3	14	1	1	1	5345	1468	1	3385	1	1	0	1	0	1.006867100751255	84.41	1.9	0.16807545205575952
MB-3211	Basal	0.6468780205751863	0.07934297250303776	-0.6963496838653885	-0.06862603883164621	-0.16376515906243505	-0.46820677341869066	Low	2.756896502337008	Low	5.060344651203599	High	100	High	58.31	post	0	0	1	3	13	1	0	0	4365	4365	0	4365	0	0	0	0	1	-0.00121405121948355	74.08	3.71	0.2628399613120773
MB-3218	Basal	0.7151777343603004	0.0255511267382664	-0.6366474727297368	-0.1738942523508684	-0.06094369115842524	-0.5798261703059995	Low	3.3856108323337146	High	5.020038686906124	High	65.9255569258906	High	44.94	pre	1	2	0	3	17	2	0	0	7463	7463	0	7463	0	0	0	0	0	0.4209820924846907	69.16	5.35	0.21528948461401778
MB-3222	LumA	-0.6337175975251714	-0.048796888658042596	0.6744956966837943	-0.04451808117350318	0.1786529007953837	0.3334095782706293	High	2.736490440594593	Low	4.987465859266404	Low	12.721983716419842	Low	63.03	post	0	0	0	1	17	1	0	1	718	718	0	718	0	1	0	1	0	-0.22333553691476274	85.42	0.78	-0.27710920205761946
MB-3228	LumA	-0.37041307504275595	-0.29623937917599086	0.6852545826808869	-0.27378379802604275	0.3563933270974577	0.36695639154277127	High	2.729920057910883	Low	4.964000206824583	Low	16.82084694851671	Low	58.31	post	0	0	0	2	17	1	0	0	7560	7560	0	7560	0	1	0	1	0	0.48106548968397517	85.06	1.58	-0.3500262109107481
MB-3235	Her2	0.1855427527087871	0.5188991978951695	-0.49610952439271605	0.38726408477144514	-0.6241805783972049	-0.32517536046746714	Low	2.7412619762766974	Low	5.004507058131063	High	100	High	50.66	post	0	0	1	3	17	1	0	0	7084	4536	1	7084	0	1	1	1	1	1.7488263080346296	71.04	3.56	0.32929301917381554
MB-3252	LumA	-0.2533621590833166	-0.5745161241412456	0.7198367162429697	-0.43605628592816487	0.6609196829962555	0.4714089692310315	High	2.738484187551788	Low	4.994586384113529	Low	38.60224483109485	High	41.4	pre	0	0	0	1	20	1	0	0	2991	2991	0	2991	0	1	0	1	0	-0.20535575343349569	93.59	0.87	-0.42664747213720294
MB-3253	LumB	-0.08914505540448069	0.3358628369937912	-0.34274736819308954	0.5659607191259277	-0.5919558212913708	-0.5475754839102811	Low	3.7263256154123825	High	4.986877197901366	Low	63.22384051825716	High	56.81	post	3	0	1	3	26	2	1	1	1675	1251	1	1070	1	1	0	1	1	2.775948175934881	40.55	7.02	0.28255135825364475
MB-3254	LumA	-0.28847263079704255	-0.2773161762908838	0.5823247045926313	-0.19838640056930057	0.2998679334855849	0.4955016805810244	High	2.7377464178274042	Low	4.991951492240728	Low	3.7061883905657567	Low	50.21	post	0	0	0	1	18	1	0	0	3717	3717	0	3717	0	1	0	1	0	-0.2839089613560093	92.2	0.8	-0.29132084438719197
MB-3266	LumB	-0.22156580850262358	0.11392344478039078	-0.09135446949316932	0.38995341869346906	-0.3546644280575023	0.130527600731607	High	3.3785291320395965	High	4.994746900141417	Low	44.62985232213791	High	52.91	post	1	0	1	3	17	2	1	1	1536	1536	0	976	1	1	0	1	0	1.6732594049318859	72.04	3.32	0.12334232887569117
MB-3271	Basal	0.8808837910119481	-0.0852504698504189	-0.6320365215881257	-0.23190702695452733	0.02310001217273644	-0.45875267149654153	Low	2.7484364436360447	Low	5.0301301558430165	High	62.18486619674388	High	59.43	post	0	0	1	3	20	1	0	1	1964	1964	0	941	1	0	0	0	0	0.19026139588402274	70.15	4.27	0.1953679343089686
MB-3272	LumB	-0.1469260368977944	0.3329811309706785	0.06258405559915858	0.3688709616976029	-0.33434986433802727	-0.22758463094850867	High	4.021373560099722	High	5.004905571784719	High	63.47093204915558	High	63.53	post	6	0	1	3	20	3	1	1	680	447	1	452	1	1	1	1	0	3.0883414042892436	28.34	7.57	0.09617317615832646
MB-3275	LumB	0.049423632549143656	0.25411844280482615	-0.5271373831164738	0.45776305258450084	-0.5445551726125957	-0.13075632900391704	High	3.0923632056053965	Low	5.008440020019272	High	65.13125914923607	High	45	pre	0	0	1	3	28	1	1	1	1246	1246	0	510	1	1	0	1	1	1.7888438114713303	71.14	3.73	0.31747760711807266
MB-3277	Basal	0.7704611173185747	-0.0290091739660017	-0.6390009790416008	-0.18873361274203612	-0.04110937717227109	-0.49237572752612024	Low	3.750339283746201	High	5.072640299093575	High	100	High	29.92	pre	3	2	0	3	30	2	1	1	988	988	0	672	1	0	0	0	1	1.0034872719439658	53.76	7.67	0.2088935569334845
MB-3292	Basal	0.8107589090666132	-0.23130493678851688	-0.47209415386349174	-0.43519185716751435	0.25285148459346646	-0.45051845369337945	Low	2.745880990976697	Low	5.021003539202488	High	69.31688807659454	High	60.04	post	0	0	1	3	18	1	0	0	6533	6533	0	6533	0	0	0	0	0	0.1476972478277297	70.63	4.12	0.07319923820376753
MB-3295	Normal	-0.18938521199346303	-0.42236204612089234	0.6354467042032755	-0.49613408479337795	0.7018369602751983	0.4191064376294647	High	3.0922427129300054	Low	5.008009689035733	High	52.336042214740445	High	60.42	post	0	0	1	3	25	1	0	1	4756	4756	0	4756	0	1	0	1	0	1.5368618080299294	71.59	2.84	-0.3903154250657708
MB-3297	Basal	0.7495677449581496	-0.25512703991291563	-0.5207973252967586	-0.2202852625057811	0.10334974261066282	-0.4919182709815001	Low	3.731009784877892	High	5.003606374563899	High	61.536561645980626	High	42.72	pre	1	2	0	3	25	2	0	0	7082	7082	0	7082	0	0	0	0	0	0.5846136005320117	65.36	5.99	0.13326862268292589
MB-3298	LumA	-0.36585015464220333	-0.19994236957030642	0.38246879104842657	0.26850117782206717	-0.0625285152783843	0.5397224798943024	High	2.740497981550777	Low	5.00177850553849	High	37.06117710517992	High	48.75	pre	0	0	0	2	15	1	0	0	7277	7277	0	7277	0	1	0	1	0	0.31810435810743987	89.63	1.42	-0.11056971013793654
MB-3300	LumB	-0.24918348461123158	-0.06738389250711985	0.071085496766504	0.28377275259356016	-0.1749069528754805	0.2334553232711335	High	2.7435063151449226	Low	5.012522554089008	High	50.02546927564458	High	64.99	post	0	0	0	2	19	1	0	0	7410	7410	0	7410	0	1	0	0	0	0.6247999096077651	79.03	1.7	0.020553422864491522
MB-3301	LumB	-0.25600384984153124	-0.07314730455334535	0.10451489254318425	0.4166546626335637	-0.25294753454013064	0.22979567091417255	High	3.092787534802636	Low	5.009955481437985	High	58.71991062058419	High	49.5	pre	0	0	1	2	32	1	0	0	7463	7463	0	7463	0	1	0	1	1	1.1546151177531685	81.48	2.14	0.038717639902559005
MB-3303	LumB	-0.34740635007575904	0.14567023946834962	0.09452449840302693	0.5140469696668587	-0.42948733650890225	0.08562061660139873	High	3.3843975415489553	High	5.015705505531983	High	55.80239127379885	High	63.96	post	1	0	1	3	20	2	0	0	7317	7317	0	7317	0	1	0	1	0	1.890190371913314	62.51	3.68	0.08620258479876235
MB-3328	LumA	-0.4936119258576767	-0.16550598259410904	0.6890009804834458	0.012918407589722064	0.19598991616826908	0.11939615814585076	High	3.732327504309585	High	5.008312515391374	High	25.564034135260094	Int	69.65	post	1	0	1	2	35	2	0	1	5734	5734	0	5734	0	1	0	0	0	1.615718867509405	62.15	2.69	-0.27583041382291246
MB-3329	Her2	0.14245917797935867	0.49281975838599906	-0.3018251768112913	0.08159247024140442	-0.2810421439394047	-0.5161634678463664	Low	2.742093981600625	Low	5.007478505716517	High	100	High	56.03	post	0	0	0	3	20	1	1	1	1139	730	1	730	1	0	1	0	1	0.47722021588402275	65.47	5.37	0.18764815817664987
MB-3341	LumB	-0.3255043321531064	-0.016665866500335413	0.24423631828221135	0.26763674906141666	-0.13860007303641864	0.35414760829340797	High	3.0829440691139545	Low	4.974800246835551	Low	34.16068981462543	High	62.96	post	0	0	1	2	30	1	1	1	4463	4463	0	2913	1	1	0	1	0	0.9504193321262556	77.9	1.65	-0.039759016519521614
MB-3344	LumA	-0.2728146092119883	-0.39508189576875824	0.608933735139012	-0.13148921925895546	0.4105174720427258	0.2615126580078341	High	3.0868967878220723	Low	4.988917099364544	Low	31.799441738062537	High	33.76	pre	0	0	0	2	23	1	0	0	7238	6878	1	7238	0	1	0	1	0	0.8455808559893135	87.19	2.35	-0.29833054832967426
MB-3350	LumB	-0.39212297000117474	0.005379184576477136	0.11974063745871247	0.4559381474231275	-0.25136271042017155	0.3051997580190553	High	3.090197910575241	Low	5.000706823483004	High	38.5108518594174	High	62.62	post	0	0	1	2	30	1	0	1	6834	5422	1	6834	0	1	0	1	0	0.947342668677322	78.2	1.65	0.045193310820475605
MB-3351	LumA	-0.5524976143953347	-0.10153210888100596	0.4471661992541569	0.2413677195016472	-0.0612798659717499	0.3193046681448423	High	2.737314113220682	Low	4.990407547216723	Low	46.47324942368344	High	39.4	pre	0	0	0	2	17	1	0	0	7256	7256	0	7256	0	1	0	1	0	0.44263570562270677	90.28	1.62	-0.13633066604652194
MB-3355	Her2	0.14702209837991131	0.7129820985518134	-0.4198367075918996	0.2056860212147941	-0.3419858350978299	-0.39409881319023155	Low	4.380637483947085	High	5.037991014096734	High	100	High	48.53	pre	4	2	0	3	27	3	0	0	3270	3270	0	3270	0	0	1	0	1	1.5690141074843782	33.08	8.75	0.2829612222058617
MB-3357	LumB	-0.006964457453475054	0.3810095646892243	-0.5079250866930944	0.5067473490213652	-0.6374354710368624	-0.30237877599389795	Low	3.0874257419144016	Low	4.990806221122863	Low	49.623992107668315	High	47.75	pre	0	0	1	3	25	1	1	1	1141	1126	1	1124	1	1	0	1	0	1.44555301331881	77.41	2.78	0.3346193446405993
MB-3360	Her2	0.09582132841160505	0.44776908755800304	-0.48170030207518144	0.39350718137614354	-0.6613999327295764	-0.2588441614975501	High	3.0917415761175215	Low	5.006219914705435	High	61.68034794339795	High	48.48	pre	0	0	1	3	28	1	1	1	803	803	0	762	1	1	1	1	0	1.851142027278974	69.21	3.89	0.31280811134961534
MB-3361	LumB	-0.216042273280902	0.540319879333641	-0.1418828090866573	0.5838736039994085	-0.6747508753158982	-0.18870082465579863	High	2.738698060844003	Low	4.995350217300012	Low	63.49500060565178	High	57.31	post	0	0	1	3	16	1	1	1	2046	2046	0	1378	1	1	1	0	0	1.4908984151522504	73.9	2.79	0.23656735586531924
MB-3363	Basal	0.39577330632161684	0.34551655217121896	-0.7141210580570145	0.31153052057444997	-0.4613759188014116	-0.4380908842311996	Low	2.7417052853305632	Low	5.006090304752011	High	57.25719601583515	High	56.42	post	0	0	0	3	20	1	1	1	326	326	0	153	1	1	0	0	0	1.3338823303544574	76.8	3.4	0.37570383104813554
MB-3365	LumA	-0.483045162824818	-0.2602660823208	0.565369852998999	0.05349853552026164	0.20593108564801219	0.22659347510183173	High	3.7361810301622738	High	5.022075107722404	High	41.39996551150902	High	51.18	post	1	0	1	2	27	2	0	0	7248	7248	0	7248	0	1	0	1	0	1.2632793726461502	79.55	2.35	-0.2353052748697364
MB-3367	Basal	0.6685879155336051	0.07737380672057738	-0.6606148125179027	-0.10522018969918605	-0.046392124238801256	-0.35452882208059133	Low	3.09259234737892	Low	5.009258383496142	High	63.69054278545269	High	65.62	post	0	0	1	3	23	1	0	0	5383	5383	0	5383	0	1	0	0	0	1.5210083041329208	68.1	2.66	0.24312264520842367
MB-3371	LumB	-0.527041321634357	0.3181403449516478	0.21849184107488287	0.5311914734197613	-0.40139272710962826	0.13769441993065548	High	2.741319513644304	Low	5.004712548729656	High	29.03006242532049	Int	66.15	post	0	0	0	2	16	1	0	0	7238	7238	0	7238	0	1	0	0	0	0.5058202705746057	78.67	1.5	0.0597115882335648
MB-3378	LumA	-0.4720461231224333	-0.16214399223381082	0.5926513139201979	0.07107525365348943	0.20141673815479547	0.5694571552946102	High	2.7359712219246735	Low	4.985611506873835	Low	14.351007655194543	Low	65.5	post	0	0	0	2	18	1	0	1	2626	2626	0	2626	0	1	0	1	0	0.5886784782504216	78.78	1.64	-0.2282137236167437
MB-3379	LumA	-0.6306916608384892	0.12982085634122947	0.4792507342812006	0.3100898059733657	-0.16760715692900247	0.293382130616369	High	2.7372541700453557	Low	4.990193464447698	Low	68.85572702734132	High	60.99	post	0	0	1	3	20	1	0	1	3415	3415	0	3415	0	1	1	1	0	1.6914375466755287	68.44	3.22	-0.10758067456271102
MB-3381	LumA	-0.3365994333376081	-0.32039768133641944	0.4617195137948668	-0.09172549626903027	0.3131228261252424	0.4164379411191807	High	3.3728599805027333	High	4.974499930366903	Low	59.43168261915568	High	53.36	post	3	0	1	3	20	2	0	0	7099	7099	0	7099	0	1	0	1	0	2.2883534288559932	56.84	5.32	-0.23335919225938243
MB-3382	Her2	0.013112392308956479	0.6402670499019348	-0.5125840685757639	0.5540508117569646	-0.6115980353841967	-0.14387008328302708	High	3.0909728941483587	Low	5.003474621958423	High	66.25927314210523	High	61.26	post	0	0	1	3	40	1	0	0	4087	4087	0	4087	0	1	1	0	0	2.215858941510445	56.23	4.83	0.37919793562354165
MB-3383	Basal	0.6880403656622768	0.059123001907529955	-0.6155619774050778	-0.10109014117607788	-0.11343498701040224	-0.44647758754923506	Low	4.369464757782138	High	4.998088420650494	Low	70.66464465900017	High	38.49	pre	8	2	0	3	28	3	1	1	696	696	0	569	1	0	0	0	1	1.5492751003297094	34.37	8.89	0.22753711835924595
MB-3386	Her2	0.207156586185089	0.6347918084580206	-0.5035542892567756	0.28545358629482515	-0.47126906330782264	-0.4297041809131641	Low	3.740075377716028	High	5.035983491842956	High	100	High	40.06	pre	3	2	0	3	35	2	1	1	1669	1430	1	1447	1	0	1	0	1	1.5039436085860818	35.93	8.84	0.32339562951933043
MB-3388	LumB	-0.08414985833440203	0.2676624611134561	-0.3376080788998356	0.6577822630350302	-0.5973826432778973	-0.23246416742445658	High	3.379579186705297	High	4.998497095376061	Low	84.98481336198645	High	59.3	post	1	0	1	3	20	2	0	1	6858	6858	0	6858	0	1	0	1	1	2.110612023660881	59.87	4.54	0.29398866974089566
MB-3389	LumB	0.0654659000626655	0.3670332904771275	-0.46834775606093276	0.4831196295635835	-0.5574738904389285	-0.2859103403875737	High	2.7433305016170895	Low	5.011894648632461	High	59.270188655347894	High	63.34	post	0	0	1	3	20	1	0	0	7221	7221	0	7221	0	1	0	0	1	1.6575387009418698	67.59	3.06	0.31767304172072997
MB-3395	Basal	0.7498559294045002	-0.15830171753632716	-0.5474063558431392	-0.2842049669738854	0.18590467176852965	-0.41712412593611087	Low	2.752998492968536	Low	5.046423189173343	High	76.37631099018746	High	52.45	post	0	0	1	3	15	1	0	0	7313	7313	0	7313	0	0	0	0	0	0.002132786657471006	76.15	3.82	0.1392476089485395
MB-3396	Basal	0.43150817766910265	0.3247202403710886	-0.4100384364159761	-0.13413052936094322	-0.09768279575747592	-0.3368405023552801	Low	3.7271497008613146	High	4.989820360218981	Low	63.161909876887506	High	59.29	post	3	2	0	3	25	2	0	0	6802	6802	0	6802	0	0	0	0	0	1.1674045738250058	44.96	7.65	0.16910488435640073
MB-3402	LumB	-0.212295875478343	0.3307718230196253	-0.19639770018799652	0.565720600025747	-0.5559370912923015	-0.24946630233283765	High	3.732527882900737	High	5.009028153216917	High	53.711414913020135	High	41.17	pre	3	2	0	3	28	2	1	1	1501	1501	0	1157	1	1	0	1	0	2.522219684906207	51.14	7.81	0.2259687810582785
MB-3403	LumB	-0.5166186508246736	-0.0044186159021062195	0.37800193212999084	0.39182634767487856	-0.2298955473407263	0.3950137262794718	High	3.3768275117245077	High	4.988669684730385	Low	30.00530557414587	Int	50.92	post	1	0	1	2	17	2	0	0	4150	4150	0	4150	0	1	0	1	0	0.9132795064996148	84.05	1.71	-0.06476176340846126
MB-3412	LumA	-0.4247358431798614	-0.17491955560294403	0.5301152890620977	0.15420448613605037	0.06603433833162704	0.381366272698305	High	4.368815173498199	High	4.995768476779283	Low	45.915195353049526	High	55.28	post	7	0	1	3	26	3	0	0	6864	6864	0	6864	0	1	0	0	0	2.9902851268588457	33.48	7.77	-0.18699930530116798
MB-3417	LumB	-0.39764650522289635	-0.07132222407204061	0.25658021873423265	0.4123805426503471	-0.2102053082745684	0.15195181557131582	High	2.745703754703194	Low	5.020370552511407	High	21.528778019041503	Int	59.16	post	0	0	1	2	20	1	0	0	3104	3104	0	3104	0	1	0	1	0	0.6109347009634117	83.6	1.24	-0.020830741709848957
MB-3429	Normal	-0.18333333862009846	-0.19264204764508747	0.4986071229277554	-0.42265764013808144	0.6385880703968325	0.3380603864742671	High	3.7313832441102655	High	5.0049401575366605	High	30.00496529210915	Int	49.08	pre	1	0	1	2	26	2	0	0	7305	7305	0	7305	0	1	0	0	0	1.2232410459956713	80.62	2.28	-0.299021391675611
MB-3430	LumA	-0.19087416496627493	0.05604918214954302	0.17843420303213672	0.08586659022462102	-0.1004202192374052	0.19762122727589096	High	3.7367663294328306	High	5.0241654622601075	High	37.69075759692625	High	68.86	post	1	0	1	3	25	2	0	1	6593	6593	0	6593	0	1	0	1	1	2.3644336718823524	47.19	4.84	-0.04373611966963224
MB-3435	Her2	0.050432278111371076	0.7132702691541246	-0.30365034497151233	0.3057196383500768	-0.4210829661757861	-0.22613601855721163	High	3.729868048472876	High	4.999528744545986	Low	53.73668727159897	High	37.05	pre	1	2	0	3	30	2	1	1	763	763	0	387	1	0	1	0	0	0.9510862886509717	55.16	7.44	0.2616706803148954
MB-3436	LumB	-0.10158501733861888	0.18111522355263643	-0.2926513052691276	0.4958459418731611	-0.4986432981071153	-0.11222933894680226	High	4.721004153949018	High	5.003586264103634	High	52.06454371752935	High	38.2	pre	6	2	0	3	130	3	1	1	1523	1523	0	860	1	1	0	1	0	4.116914125539789	4.05	4.1	0.23020058638171587
MB-3437	LumB	-0.1895773349576968	-0.2593055136464291	0.038424592846758913	0.21116073669891422	-0.13019570270330247	0.3719884135335926	High	3.0958169724995317	Low	5.020774901784042	High	34.73698225101229	High	70.52	post	0	0	1	3	21	1	0	0	3263	3263	0	3263	0	1	0	1	0	1.4958342549840542	62.8	2.38	-0.005092920512604092
MB-3439	LumA	-0.18818444346700178	-0.10542241201220816	0.28880884598445167	0.10133026027625858	0.06857966191822794	0.3916590449522576	High	3.378698197089606	High	4.99535070389145	Low	45.74164144596347	High	43.67	pre	1	0	1	2	17	2	0	0	5662	5662	0	1762	1	1	0	1	0	0.89562760478656	85.67	1.71	-0.09694895938598916
MB-3450	LumA	-0.4627761900981527	-0.033571875169263556	0.49116235806369585	0.11290400090496867	0.022091487732762503	0.5854681343563142	High	2.731807542680096	Low	4.970741223857485	Low	26.016101081972618	Int	51.52	post	0	0	0	2	17	1	0	0	7214	4466	1	7214	0	1	0	1	0	0.4276481986321798	88.17	1.56	-0.16819471605873307
MB-3452	Normal	0.03928914618581099	-0.021084482402441634	0.02896253685824453	-0.17893675345466326	0.14426701988960555	-0.030115889187491095	High	3.0964922054476736	Low	5.023186448027405	High	59.06041029996862	High	64.04	post	0	0	1	3	30	1	1	1	3596	3596	0	3579	1	1	0	0	0	1.7068466192493623	66.15	3.17	-0.051568396405378136
MB-3453	Basal	0.34692604266517457	0.04826857588713859	-0.2374639837929701	-0.2716707499444525	0.0947052474108862	-0.6090271464042503	Low	3.729248963532151	High	4.9973177269005395	Low	66.36887834834694	High	51.36	post	1	2	0	3	35	2	1	1	985	985	0	594	1	0	0	0	0	0.8540004842930876	56.64	6.89	0.041392013242101115
MB-3459	LumB	-0.17286263706935667	0.09869843129161175	-0.07415946419424471	0.3753061535824459	-0.4290070867755813	-0.2997102794836139	High	2.738568658268564	Low	4.994888065244871	Low	59.76552307514092	High	57.66	post	0	0	0	2	20	1	0	0	7242	7242	0	7242	0	1	0	1	0	0.5978015809734963	84.51	1.77	0.11473531305153134
MB-3462	LumA	-0.17502402041698686	-0.5224052735566234	0.5168107737889074	-0.2008356153911438	0.4171449183625545	0.3213632225956328	High	3.386253934012567	High	5.022335478616309	High	37.7536297979111	High	40.92	pre	2	0	1	2	16	2	0	0	7027	7027	0	5238	1	1	0	1	1	1.4157942954563674	78.88	2.74	-0.29334768847583576
MB-3466	Her2	0.0566762744489694	0.468613427791852	-0.4996637992310412	0.36622965159561516	-0.572841881905198	-0.1403629164409395	High	2.7398734779947436	Low	4.999548135695513	Low	89.4006318549068	High	55.3	post	0	0	1	3	15	1	0	1	7024	7024	0	7024	0	1	0	1	0	1.1079861740501753	80.37	2.01	0.3131859366630162
MB-3467	Her2	0.13472622866894846	0.6038134687095585	-0.3054274823906749	0.0887480194267895	-0.2948253112857152	-0.2802683763372589	High	4.369532966096784	High	4.99833202177423	Low	100	High	21.93	pre	6	2	0	2	35	3	1	1	1164	1005	1	1005	1	0	1	0	1	1.6914370160477836	29.59	8.99	0.2034513161595855
MB-3470	Her2	0.2642651373035845	0.46140916273407007	-0.3604226809025986	-0.17106084696873605	-0.1282747037700188	-0.4643946355468564	Low	4.083529687483274	High	5.012606026725979	High	65.80899658763157	High	56.4	post	2	2	0	3	55	2	1	1	1876	1876	0	1216	1	0	1	0	0	1.784658135671718	24.84	8.4	0.15178207309734187
MB-3476	Basal	0.6630163495708251	0.18524566885243138	-0.7141210580570145	-0.07885511249934435	-0.16477368350240898	-0.6197011324453864	Low	2.742364712594268	Low	5.008445402122385	High	59.26152711797633	High	68.59	post	0	0	0	3	17	1	0	1	4772	4772	0	4772	0	0	0	0	0	0.1994753131916968	62.8	3.86	0.2800447816053688
MB-3479	Normal	0.05129683145042315	-0.5578022292071917	0.3919788777779994	-0.5176967799896055	0.6971305128886531	0.23536139220705066	High	3.7314778862141518	High	5.005278165050542	High	59.121322350201325	High	60.3	post	1	0	1	3	22	2	0	0	6950	6950	0	6950	0	1	0	1	0	1.9289309229103688	63.82	3.92	-0.3167145037744709
MB-3487	LumB	-0.013400576755307174	0.1737188447599804	-0.33784823260512775	0.46098064852692233	-0.4549885973482433	-0.40805123780114516	Low	3.0976009622531224	Low	5.0271462937611515	High	52.484478832626436	High	43.58	pre	0	0	1	3	27	1	0	0	7114	438	1	7114	0	1	0	0	0	1.5015319038819515	77.08	2.94	0.24107018078036788
MB-3488	Her2	0.06243996337598324	0.47519332321129276	-0.17636888116662341	0.020025932955071008	-0.13586264955648938	-0.2190454421155998	High	3.0914224783458106	Low	5.005080279806466	High	86.55771525303167	High	41.1	pre	0	2	0	3	50	2	1	1	824	655	1	626	1	1	1	0	1	2.560567976908532	49.87	7.93	0.1247165811304726
MB-3490	LumB	-0.12406340415397285	0.13347101730383895	-0.14606148355874232	0.3294914292679669	-0.5249609834931019	-0.039646233867076885	High	2.7404996646011694	Low	5.001784516432749	High	63.19884503183302	High	45.74	pre	0	0	0	2	20	1	1	1	3072	3072	0	243	1	1	0	1	1	0.7889336415910655	86.46	2.2	0.13525728501036682
MB-3492	LumB	-0.42286264427858183	0.2322655054628878	0.0354466869011351	0.5413725232674231	-0.43428983384211145	-0.12785910422132296	High	3.379688067413957	High	4.998885955049845	Low	35.19945113866525	High	62.09	post	1	0	1	3	20	2	1	1	3544	3544	0	3192	1	1	0	1	0	1.8732719043721575	64.08	3.7	0.11919253524673884
MB-3497	Her2	0.15893372216240656	0.29215696230991445	-0.09106628504681863	-0.19065456554348179	6.723496266492935e-4	-0.4885635896542859	Low	4.369302338201574	High	4.997508350719907	Low	70.59589965760581	High	53.5	post	5	2	0	3	31	3	1	1	465	465	0	460	1	0	1	0	0	1.8055962375939714	24.48	8.48	0.030117508426227582
MB-3500	Basal	0.7827569870295376	0.010133999514613176	-0.7090297995048189	-0.06694520513038127	-0.09604994666418479	-0.4577615156498646	Low	3.104770898201287	Low	5.052753207861738	High	72.28534228483403	High	66.91	post	0	0	0	3	30	1	0	0	7179	7179	0	7179	0	0	0	0	0	0.4678620763579778	59.43	4.82	0.2660266639448812
MB-3502	Basal	0.6256004022862935	-0.05816243323315904	-0.40965419048750845	-0.30619987655043823	0.08322727878451612	-0.2704330606279264	High	3.7333994011242453	High	5.012140718300876	High	65.18969231977478	High	50.79	post	3	2	0	3	27	2	0	0	6880	6880	0	6880	0	0	0	0	0	1.1321150742955566	47.99	7.86	0.09315698128548769
MB-3506	LumB	0.026657061287439	0.3502233386756365	-0.4538905030023397	0.4787014381202585	-0.5933005205446694	-0.2378774032024613	High	3.381395447619261	High	5.004983741497361	High	64.05863819555948	High	39.28	pre	1	0	1	3	16	2	0	0	7225	7225	0	4913	1	1	0	1	0	1.6349366640291136	75	3.31	0.30778375549390324
MB-3510	LumA	-0.4081172067736381	-0.25354210160020363	0.7535542964660008	-0.19123085138391546	0.322823870738325	0.5664074449971427	High	3.3777005117463492	High	4.991787541951246	Low	29.367593671602652	Int	67.6	post	1	0	1	1	20	2	0	1	1788	1788	0	1788	0	1	0	1	0	0.4295701101592045	77.42	0.95	-0.3510224691474472
MB-3525	LumB	-0.09183477690375381	0.17155756524264582	-0.28679155485999686	0.4772607235191743	-0.42468483917569305	-0.1270204338895194	High	4.371208495948965	High	5.00431605696059	High	53.61668061594342	High	65.56	post	5	0	1	3	27	3	0	0	7101	7101	0	7101	0	1	0	0	0	2.9063299399309943	33.44	6.91	0.22327426404573886
MB-3526	LumA	-0.07012488194533502	-0.10868834550506928	0.2977905945623816	-0.1804735156958198	0.29069516357915526	0.15057944593745545	High	3.731576626017752	High	5.005630807206256	High	61.148713707682546	High	60.3	post	3	0	1	3	22	2	1	1	2582	2582	0	1959	1	1	0	0	0	2.418342946926845	50.92	5.58	-0.15930655631912338
MB-3528	Her2	0.04097022212285669	0.6040536108781513	-0.3329010662761076	0.32396868996381056	-0.458446395428154	-0.20745654298522348	High	3.100822662677394	Low	5.038652366704977	High	51.097871594619676	High	71.03	post	0	0	0	3	25	1	0	0	3410	3410	0	3410	0	0	1	0	0	0.7224662032390178	49.47	5.24	0.262234105637074
MB-3530	Her2	-0.41738713979791875	0.23860525871373583	0.1966858846343472	0.23301157481535859	-0.2098211084879117	0.2474839906394838	High	3.7187547106985175	High	4.959838252494704	Low	39.97641167116696	High	70.94	post	1	0	1	2	26	2	0	1	3389	3389	0	3389	0	1	0	1	0	1.4030539513351086	63.47	2.18	-0.005517264512393205
MB-3536	LumA	-0.11594620891509502	0.17160559367636438	0.2724303632835207	-0.17600730043245863	0.1937327424216607	0.028438548523884	High	4.021888534016524	High	5.006744764344727	High	76.50847447746324	High	48.12	pre	6	0	1	2	15	3	1	1	2587	2587	0	2221	1	1	0	0	0	1.6894838765028373	72.78	3.42	-0.11831264182045356
MB-3545	Normal	-0.22214217739532496	-0.352912930963875	0.5587896414739915	-0.39528406271748073	0.5592988394255479	0.2984903953646269	High	3.0924441732325367	Low	5.0087291901162025	High	9.944772420373127	Low	49.84	pre	0	0	1	3	21	1	1	1	6982	6982	0	6195	1	1	0	1	0	1.3234621146793093	78.97	2.48	-0.33436047311160894
MB-3547	LumA	-0.30120077717753146	-0.4664041198407988	0.633669566784113	-0.2811794663116085	0.47876095914762906	0.41354071633658657	High	3.092058403563324	Low	5.007351441297586	High	36.16810645392158	High	68.13	post	0	0	0	NA	40	1	0	1	990	990	0	990	0	1	0	1	0	NA	NA	NA	-0.3511474631980408
MB-3548	LumB	-0.39807878189242235	0.1614715941617512	0.14505283799651492	0.3545118395067966	-0.37094489401708164	0.2753125971038743	High	3.3760986303318656	High	4.9860665368995205	Low	17.22639646586801	Low	66.85	post	1	0	1	2	20	2	0	1	7036	7036	0	7036	0	1	0	1	0	1.1695424681206934	71.79	1.92	0.031692410372537165
MB-3556	Her2	0.0835254587006422	0.6940588956667063	-0.4079731145504628	0.33462997801183403	-0.5111778161467915	-0.28903629344247783	High	4.079133270266289	High	4.996904536665318	Low	59.64099692177476	High	51.76	post	2	2	0	3	80	2	1	1	1141	1141	0	998	1	0	1	0	0	2.062872327160081	16.56	7.77	0.30313909430491603
MB-3567	Basal	0.523823261983441	0.1326065054969051	-0.4555235481983269	-0.2811314424915724	0.07078881069150418	-0.34080512574198785	Low	3.0963370112586226	Low	5.022632183066509	High	79.00164865411766	High	55.95	post	0	2	1	3	25	2	0	0	7081	7081	0	7081	0	0	0	0	1	0.2695070872390179	70.06	4.63	0.13232171837317017
MB-3576	LumB	-0.015946206031404953	0.3479660022908648	-0.3366474640786665	0.43264659470559885	-0.5129067151867468	-0.34896310078771325	Low	3.0858270513688235	Low	4.985096612031512	Low	89.94667016969375	High	53.04	post	0	0	1	3	37	1	1	1	746	746	0	304	1	1	0	0	1	2.032827732298052	63.88	4.42	0.25492746454236787
MB-3582	Normal	0.24524496384443878	-0.4583833714098017	0.25120077573568644	-0.5703789105692527	0.49355265093391354	0.15812747892368742	High	3.4419608689028385	High	5.007003103224423	High	42.62252250636345	High	63.97	post	0	0	0	NA	60	1	0	1	6881	6881	0	6881	0	1	0	1	0	NA	NA	NA	-0.2593391695580158
MB-3600	LumB	0.03904899248051875	0.07857451756354103	-0.3701729213374637	0.5037218483590883	-0.5590106895855554	-0.2093626119211406	High	3.3790484319777394	High	4.996601542777641	Low	76.44007288319968	High	60.15	post	1	0	1	2	12	2	0	0	6441	6441	0	6441	0	1	0	1	0	0.7244691111796764	82.05	1.37	0.25309621010897887
MB-3606	Her2	0.3470701348883499	0.4626579020107523	-0.44010568031856495	-0.04898429643686433	-0.2265818241808119	-0.6042238526857391	Low	3.090322614462713	Low	5.00115219450969	High	65.796473736213	High	68.61	post	0	0	0	3	40	1	0	0	3319	3319	0	3319	0	0	1	0	1	0.9780165729527884	45.58	6.33	0.21124199811354108
MB-3614	LumB	0.009654178952748177	0.05806637636572195	-0.346974073406233	0.37540220122251816	-0.5013807215870445	-0.2792009777331453	High	3.734977987162018	High	5.017778525578636	High	43.62746680282213	High	63.95	post	3	0	1	3	34	2	0	0	7062	7062	0	7062	0	1	0	1	0	2.779113708815969	38.2	6.64	0.21176436535082244
MB-3702	Basal	0.7817483414673102	-0.22616589438063248	-0.44442844701382533	-0.4035441597636971	0.253139634433459	-0.29475450025022926	High	4.087012600918067	High	5.0250450032788105	High	61.0686655527129	High	37.16	pre	1	2	0	3	55	2	0	0	6914	6914	0	6914	0	0	0	0	0	1.0404878943336586	52.26	7.75	0.07023802498673991
MB-3706	Basal	0.7485110686548636	-0.15340281729703548	-0.4758405516660507	-0.3486049096423512	0.16434145874242015	-0.4573040591052445	Low	2.7479318496553162	Low	5.028328034483273	High	66.4362447757859	High	55.71	post	0	0	0	3	18	1	1	1	1164	1164	0	867	1	0	0	0	0	0.10880215682772969	73.24	4.1	0.1006238737058154
MB-3707	LumB	0.01959654235184705	-0.096345038039403	0.06272814782233394	0.17720789593336217	-0.11631648541032778	0.0985818853656354	High	3.7274432661751633	High	4.9908688077684396	Low	36.09622201887598	High	70.77	post	1	0	1	3	25	2	1	1	6863	6863	0	5699	1	1	0	0	0	2.1187072817514156	51.1	3.91	0.008848668357943755
MB-3711	LumA	-0.3169068295036441	0.012823591802851746	0.3358789722217314	0.10195456993672841	-0.07943330589128081	0.22377249307667435	High	2.7398171607394373	Low	4.999347002640848	Low	28.948144863730203	Int	41.52	pre	0	0	0	1	20	1	0	0	6663	6663	0	6663	0	1	0	1	0	-0.20636470550598954	93.58	0.87	-0.10505580992878115
MB-3748	LumA	-0.4069164382471769	-0.3054128100162331	0.3160422761645921	0.12515007501418476	-0.014407491999627717	0.4140744156386434	High	2.7468081149961683	Low	5.024314696414887	High	36.422453591569436	High	51.01	post	0	0	1	3	15	1	0	0	6840	6840	0	6840	0	1	0	1	0	1.0768181054037365	82.12	1.99	-0.1356652157570056
MB-3752	Basal	0.7404899348981028	-0.028384804327660607	-0.6230067422691374	-0.18080968243607276	-0.04571977461215195	-0.4096523357073156	Low	2.7438458884975017	Low	5.013735316062506	High	55.79268662870065	High	49.98	pre	0	0	0	3	15	1	1	1	2260	1947	1	1947	1	0	0	0	1	-0.020054482342529004	77.14	3.79	0.20385438563679587
MB-3754	LumB	-0.15576369325254896	0.2149752693242113	-0.1831892463969231	0.3158526643777027	-0.3394885364845611	-0.06816102514839757	High	3.091355992098655	Low	5.004842828923766	High	54.65398504334877	High	57.01	post	0	0	1	3	25	1	1	1	2782	2782	0	1307	1	1	0	0	0	1.5069189752855363	73.75	2.83	0.15293930423810337
MB-3781	LumA	-0.4944764791967288	-0.2616108784649193	0.3929875233402268	0.33477404947194245	-0.1300516277833062	-0.12092101329458449	High	2.7408804755398473	Low	5.003144555499453	High	26.004611278879768	Int	48.16	pre	0	0	0	2	18	1	0	0	6737	4949	1	6737	0	1	0	1	0	0.4529836023192528	88.84	1.61	-0.11273485593275712
MB-3797	LumA	-0.4476465066647414	0.06373373154451036	0.3901056788767199	0.34870095728242345	-0.06387321453168288	0.29612686988408965	High	3.0928668591541335	Low	5.010238782693334	High	17.980791963193177	Low	68.72	post	0	0	0	NA	24	1	0	0	6850	6850	0	6850	0	1	0	1	0	NA	NA	NA	-0.06716898819102321
MB-3823	LumA	-0.4275216261612514	-0.12501801296937487	0.5839097190475602	-0.05839696516394807	0.1624684847824686	0.4250533727095262	High	3.0901086470320465	Low	5.000388025114451	High	33.7621329915695	High	40.78	pre	0	0	0	2	25	1	0	0	6675	153	1	5143	1	1	0	1	0	0.71525020520993	87.87	2.07	-0.24833884932826608
MB-3824	LumB	-0.11037464295231499	0.23231353389660633	-0.2721902095782285	0.6904864844796427	-0.6403649944101198	0.014791094942717145	High	3.0933009757788854	Low	5.011789199210304	High	48.17181569825755	High	49.45	pre	0	0	1	3	22	1	1	1	3794	3794	0	3019	1	1	0	1	0	1.3564768585865805	78.54	2.56	0.2737154546068925
MB-3838	LumB	-0.26047070875996703	-0.10729552092723146	0.042122959908259455	0.4800461050812705	-0.3454916581510727	0.005336993020568042	High	3.0888072744384623	Low	4.9957402658516505	Low	32.920623993117616	High	60.45	post	0	0	1	3	23	1	1	1	4034	4034	0	1087	1	1	0	1	0	1.4743382989578877	72.63	2.69	0.07018979985061788
MB-3840	LumB	-0.3748799339611917	0.05609721058326157	0.20336215764147159	0.43773711962942985	-0.25967103080662357	-0.011283928100629574	High	2.7390201467652124	Low	4.9965005241614735	Low	22.82637962896869	Int	53.89	post	0	0	0	2	16	1	0	0	8617	8617	0	8617	0	1	0	0	0	0.3988202517849943	87.6	1.5	0.01952407248860033
MB-3842	LumB	0.041066283604973594	0.0986504028578932	-0.41412104940594424	0.5129904456260636	-0.4713170882811547	-0.07883501118953365	High	3.739405659244949	High	5.033591640160531	High	76.36403387405531	High	54.6	post	1	0	1	3	24	2	0	0	6782	6782	0	6782	0	1	0	0	1	2.20811432506641	58.83	5	0.2726803218152115
MB-3850	LumA	-0.5435158658174049	-0.018875174451388525	0.6943323927409336	-0.10224271285694526	0.3088005785253541	0.47491613607311906	High	2.738052235627575	Low	4.993043698669911	Low	38.422867863386955	High	65.89	post	0	0	0	2	20	1	0	0	2169	2169	0	2169	0	1	1	1	0	0.9890295356819497	74.84	2.33	-0.2890296517140517
MB-3852	LumB	-0.1778098033983769	0.22030642546696988	-0.04812680254056555	0.27464822678669326	-0.2597190557799557	0.0073955474713585725	High	3.095105593438532	Low	5.018234262280471	High	25.667431629894075	Int	43.56	pre	0	0	1	3	23	1	0	0	6765	6765	0	6765	0	1	1	1	0	1.698344976843176	73.27	3.47	0.09707848591084928
MB-3854	LumA	-0.31171950946933175	-0.4998319097089068	0.718683978457567	-0.39874177776008296	0.5879697485048072	0.2927721885568754	High	2.741340819807397	Low	5.0047886421692755	High	5.955955717967569	Low	63.82	post	0	0	0	1	12	1	0	0	2977	2977	0	2977	0	1	0	1	0	-0.47848691978953417	85.5	0.61	-0.4116289661989273
MB-3865	LumA	-0.2814121118614506	-0.2371163772684609	0.5114313307903612	-0.1742304190911214	0.2995317586722603	0.4043915854441842	High	2.7367023833791357	Low	4.988222797782628	Low	17.94582051317695	Low	49.37	pre	0	0	1	1	15	1	0	0	5999	5999	0	5999	0	1	0	0	0	-0.42565269589089505	92.9	0.48	-0.25648421972496854
MB-3866	Her2	0.15230547989634063	0.6397867655647493	-0.5010086599806778	0.2082312836767096	-0.48894225349403264	-0.3604757571606529	Low	2.7435972612048403	Low	5.012847361445858	High	71.22952347930122	High	54.29	post	0	0	0	3	12	1	0	0	6765	6765	0	6765	0	0	1	0	0	0.25056377221938486	70.99	4.6	0.3026258255016606
MB-3871	LumA	-0.3999519807937019	-0.3426348461481062	0.36464938611574216	0.21663545218303434	0.04235802647890549	0.2166819166350625	High	3.724190933796236	High	4.979253334986556	Low	29.566802869706716	Int	62.03	post	1	0	1	2	26	2	0	1	5184	5184	0	5184	0	1	0	1	0	1.323654070232092	73.97	2.33	-0.13526841785471228
MB-3874	LumA	-0.41546591015558076	-0.075932953709021	0.3690201835520609	0.19012630352308424	-0.06656261303828005	0.49146081443688	High	2.7375025909153696	Low	4.9910806818406055	Low	46.795390623352674	High	35.5	pre	0	0	0	2	15	1	0	0	5593	5593	0	5593	0	1	0	1	1	0.7090490741157442	88.43	2.07	-0.11162306255025292
MB-3978	Her2	0.027329491662257278	0.6974208860270045	-0.3964937674374936	0.3545598633268327	-0.5498859446524579	-0.4053827412908611	Low	2.7437199165189723	Low	5.013285416139186	High	75.01955906792867	High	57.91	post	0	0	0	3	13	1	1	1	3026	1948	1	1754	1	0	1	0	0	0.3126928687805165	68.42	4.73	0.30141363040027275
MB-4000	Normal	-0.1849663838160857	-0.5181787713893913	0.3522094241816039	-0.16241655936223057	0.42189939072243166	0.33013113970085173	High	2.7408185830783034	Low	5.0029235109939405	High	48.80360435671557	High	76.96	post	0	0	0	2	20	1	0	1	842	842	0	842	0	1	0	0	0	0.7660371304572254	56.85	1.41	-0.2285367846325896
MB-4001	LumA	-0.31748319839634553	0.06085202552139761	0.16998079260584978	0.07803870755872995	-0.0909112745176509	-0.0032021958123408254	High	3.0831082012655964	Low	4.975386433091416	Low	32.02369370873201	High	74.51	post	0	0	1	2	40	2	1	1	1490	1490	0	873	1	1	0	0	0	1.2681626627141531	58.61	1.74	-0.0484164836047306
MB-4003	Her2	0.12891450900087617	0.2578166322011542	-0.34145053818451143	0.10651683284016185	-0.30217313220552533	-0.33790790095939377	Low	2.7415907385201477	Low	5.005681209000528	High	61.94929238387273	High	70.31	post	0	0	0	2	20	1	1	1	3197	804	1	3182	1	1	0	1	0	0.7106177209915707	71.58	1.68	0.17797577585015345
MB-4004	LumB	-0.5073006870593345	-0.0301618563752468	0.31272815503155915	0.41045958984890146	-0.23993276676713357	-0.10376639287133008	High	2.7423109703393482	Low	5.008253465497671	High	42.48552549173992	High	61.16	post	0	0	1	3	15	1	1	1	7706	7706	0	7706	0	1	0	1	0	1.1588222209171273	76.78	2.03	-0.04090632416347914
MB-4005	LumB	0.006820365230299708	0.11565246839425844	-0.281988480754152	0.43370311874639395	-0.3806459386301643	-0.16727660981608977	High	2.7408956866743317	Low	5.003198880979757	High	50.129983381315725	High	66.37	post	0	0	1	2	18	1	0	0	5651	5651	0	5651	0	1	0	1	0	0.5964918786629848	77.78	1.14	0.2098471152369083
MB-4008	LumB	-0.37329491950626287	0.05657749492044703	0.026560999805322102	0.3625318174528322	-0.3049105556854546	0.14234522813429334	High	3.731116352830876	High	5.0039869743959855	High	44.942248601741625	High	64.91	post	3	0	1	3	35	2	1	1	1342	444	1	930	1	1	0	1	0	2.8096163996412247	36.8	6.67	0.062476131495482395
MB-4010	LumB	-0.09241114579645518	0.1553239546457773	-0.25893372504609663	0.25971281875545327	-0.4037939757762328	-0.06572125691042362	High	3.0922251282512887	Low	5.007946886611746	High	33.1711242150144	High	73.15	post	0	0	0	3	25	2	0	1	351	351	0	351	0	1	0	1	0	1.6495563359485712	56.32	3.44	0.16178973209709763
MB-4011	LumB	-0.3329971277582245	0.10407761586808888	0.13664745831128638	0.2407914336612135	-0.2291751727407449	0.059774321830362076	High	3.0854025738414803	Low	4.983580620862429	Low	45.02115672187281	High	72.36	post	0	0	1	3	22	NA	0	0	5795	5795	0	5795	0	1	0	0	0	1.5466262277910316	59.2	2.37	0.004761351432501171
MB-4012	Her2	-0.05249759997688437	0.2541664712385447	0.048703171433266926	-0.15084281873352048	0.027806459559281495	0.14493748188714067	High	3.088318609766624	Low	4.9939950348808	Low	42.50334605266596	High	63.23	post	0	0	0	NA	25	2	0	1	8321	8321	0	8321	0	0	1	0	0	NA	NA	NA	-0.023377830046239324
MB-4015	Her2	0.21585015031666818	0.506892089465533	-0.46450529677625685	0.008596263786469329	-0.2628406790465417	-0.46942665753767765	Low	3.0930339956843635	Low	5.010835698872728	High	68.05666269237618	High	76.13	post	0	0	0	2	30	NA	1	1	339	339	0	281	1	0	0	0	0	0.5506825703579776	44.91	3.97	0.23152849982651263
MB-4017	LumB	-0.31085495613027964	0.25512703991291563	-0.07166186565920538	0.5001200618563777	-0.43462600865543616	-0.19396157491892999	High	3.7263750048600164	High	4.987053588785772	Low	54.06800869172544	High	76.17	post	3	0	1	3	40	2	0	1	4179	4179	0	4179	0	1	0	0	0	3.0071755757148755	23.06	5.48	0.1544651455341326
MB-4018	LumA	-0.23919309047107426	-0.30699774832894516	0.17555235856862977	0.14248667404723186	0.10589506619726373	0.28293687284754293	High	4.02498464094261	High	5.017802289080749	High	33.59322406961867	High	71.32	post	10	0	1	2	20	NA	1	1	3170	3170	0	1043	1	1	0	1	0	2.4124161355718226	43.51	4.74	-0.07571525120549794
MB-4024	Basal	0.6399135631217113	-0.2460016375063919	-0.33414986554362724	-0.46165298200742827	0.28060991917941586	-0.5631290064273652	Low	3.0981962569014363	Low	5.029272346076558	High	47.847382890039455	High	56.14	post	0	0	1	3	25	2	0	0	3723	3723	0	3723	0	0	0	0	0	0.2712138002390178	69.96	4.63	0.009906250078443299
MB-4033	LumA	-0.28443804854813287	-0.3502233386756365	0.4502401666818976	-0.1316813145391	0.2991475588856035	0.38838060638248006	High	4.369182552879595	High	4.997080545998552	Low	22.837397580898546	Int	82.17	post	5	0	1	2	22	3	1	1	456	389	1	456	0	1	0	1	0	2.1428464088375647	28.62	2.25	-0.2396170620843212
MB-4046	Her2	-0.1981748376071591	0.3026271608605575	-0.043323728434720675	0.07179561095403156	-0.2128947067811656	0.2179018007540495	High	2.7332054050506573	Low	4.975733589466634	Low	53.81732326314926	High	59.24	post	0	0	0	2	13	1	0	1	8941	8941	0	8941	0	1	0	1	0	0.28723224642697076	85.8	1.31	0.05764957561014124
MB-4059	Normal	-0.11282421074629587	-0.4367705762364561	0.5787704297543061	-0.5169283988690272	0.600360191624487	0.22018908347715008	High	3.0946449890121226	Low	5.016589246471866	High	39.948778656711866	High	50.23	post	0	0	1	2	25	2	0	1	5160	3324	1	5160	0	1	0	1	0	0.7102459883455878	86.26	1.42	-0.3737291575420299
MB-4079	Her2	-0.199663790579971	0.28624946496253334	-0.05427473739604697	0.22350285844820258	-0.24146956591376056	0.07365050368383898	High	3.0854546354455272	Low	4.983766555162597	Low	55.25687750732379	High	63.17	post	0	0	0	3	22	2	0	1	10530	10530	0	10530	0	1	0	1	1	1.7277756447354669	66.38	4.4	0.09422581442424802
MB-4091	LumA	-0.3115273865050979	-0.03126651035077336	0.18631124456572232	-0.05873313190420106	-0.04235802647890549	0.21866422832841637	High	3.0914320367858474	Low	5.005114417092312	High	27.54631564303912	Int	74.45	post	0	0	0	3	30	2	0	1	8441	8441	0	8441	0	1	0	1	0	1.7976771599911012	51.64	3.68	-0.09618279405765953
MB-4098	LumA	-0.2695485188200138	-0.006051582648536779	0.26613833620486393	-0.09696009265296972	0.1729859539421968	0.3642878950324872	High	3.0888686690062106	Low	4.995959532165037	Low	39.518530408646996	High	68.55	post	0	0	0	NA	50	NA	0	0	5291	5291	0	5291	0	1	0	0	0	NA	NA	NA	-0.12699147147866188
MB-4119	Her2	-0.2524015442621476	0.2240046148632979	0.06551393080372396	0.2013158535915052	-0.2405090664471187	0.21851174281354296	High	3.3755708298731784	High	4.984181535261351	Low	41.39084187225164	High	65.46	post	1	0	1	2	20	2	1	1	2034	2034	0	1465	1	1	0	0	1	1.4194446050640364	69.83	2.44	0.038288386423268414
MB-4120	LumA	-0.4597982841525289	-0.002065222649897472	0.38362152883382933	0.3543197442266521	-0.2620242544998961	0.36695639154277127	High	2.3890027072289772	Low	4.99643824010349	Low	46.012930045643344	High	56.19	post	0	0	0	2	10	NA	0	1	6513	653	1	6513	0	1	0	1	0	0.06331141283462503	88.6	1.08	-0.07217551955698615
MB-4126	Her2	-0.06897214415993226	0.31204073386939246	-0.014889529728119081	-0.19406425676604785	-0.02391643671938201	0.046279353764068595	High	3.0869128985912004	Low	4.988974637825715	Low	64.26709691053576	High	73.2	post	0	0	0	NA	30	2	0	1	5244	5244	0	5244	0	1	0	1	1	NA	NA	NA	-0.0055760580923000375
MB-4127	Her2	-0.029827090197296607	0.563373527518543	-0.227281466688579	0.18297075433769913	-0.32210349613834366	-0.16803903739045664	High	4.368330221377679	High	4.994036504920283	Low	100	High	54.35	post	6	2	1	3	40	3	0	1	7745	7745	0	7745	0	0	1	0	1	2.068168298000478	16.25	7.67	0.18547244096414797
MB-4139	LumB	-0.3262247932689832	0.11839008911621555	-0.022046110145827927	0.5430533569686882	-0.4474486765351048	0.020738030022778676	High	2.7384306667974463	Low	4.9943952385623085	Low	85.43844873767044	High	63.05	post	0	0	0	NA	20	1	0	1	4962	4962	0	4962	0	1	0	1	1	NA	NA	NA	0.1302935205828765
MB-4140	LumA	-0.47540827499652466	0.01844291854792161	0.3912584166621227	0.13648369654271417	-0.08433185317115424	0.24138457004454889	High	3.066928453851349	Low	4.917601620897674	Low	12.98333913275135	Low	71.17	post	0	0	0	3	23	2	0	1	3435	3435	0	3435	0	1	0	0	0	1.5699469937496549	60.74	3.42	-0.12319387498437312
MB-4141	Her2	-0.21508165845973304	0.2824071902650497	-0.004755043364786415	0.11535321572681191	-0.21203025726118793	0.25144861402619145	High	2.7361828170062314	Low	4.986367203593684	Low	32.096130666396675	High	58.32	post	0	0	0	3	15	NA	1	1	4435	390	1	3734	1	1	0	1	0	1.133550977223444	78.72	2.84	0.05128273427001343
MB-4145	Her2	-0.04586935771081845	0.1537390163330653	-0.106628245149756	0.06464006176864646	-0.27705607115284103	0.050701433695396404	High	2.7403592407829054	Low	5.0012830027960895	High	38.39282260697098	High	60.33	post	0	0	0	NA	20	1	0	1	6529	5556	1	6529	0	1	0	1	0	NA	NA	NA	0.06727603163213264
MB-4146	Basal	0.5662344063380511	0.037846405770214135	-0.38808838775226506	-0.29356961188093306	0.12443270590345139	-0.27561756813362104	High	4.655588247727137	High	4.984243741882634	Low	44.89239736414865	High	43.06	pre	13	2	0	3	20	2	1	1	469	469	0	254	1	0	0	0	1	1.6954072582247066	28.97	8.84	0.0972823301124838
MB-4148	LumB	-0.13218059939285068	0.0807357970808756	-0.09010567022564965	0.22705662113087705	-0.3567295019107823	-0.004879536475947924	High	5.011996511388306	High	5.00713039781538	High	69.05171593040927	High	57.85	post	16	0	1	2	35	NA	1	1	1891	1798	1	1823	1	1	0	1	1	3.283701934141604	23.22	8.31	0.08593821641688515
MB-4154	Basal	0.2760806996039628	0.12684309345067962	-0.4220941524216467	0.14988234233279765	-0.29122343828580827	0.015401037002210636	High	3.086368195437424	Low	4.987029269419371	Low	41.36153597868686	High	54.22	post	0	0	0	3	30	2	0	1	1487	1487	0	1487	0	1	0	1	1	1.8837727830445439	67.16	5.23	0.20701015675418305
MB-4171	Her2	-0.03304514984821267	0.23461889871509653	-0.058885688537658035	-0.026317053379805548	-0.06483371399832473	0.2647148538201749	High	3.082319513373478	Low	4.972569690619565	Low	35.07506187845438	High	64.21	post	0	0	0	3	43	2	1	1	5541	3377	1	4527	1	1	0	0	1	2.2418619604989827	53.92	6.11	0.04047022217884941
MB-4173	LumA	-0.6558597691531163	-0.04529081299658875	0.6600384436252013	0.15497286725662865	0.06613038827829122	0.4871149772629889	High	3.033016656306031	Low	5.0107737725215395	High	20.34663157138871	Int	74.31	post	2	0	1	2	10	2	0	1	4810	4810	0	4810	0	1	0	1	0	0.9982303493074903	61.67	1.37	-0.22699719738079033
MB-4189	Her2	-0.018924111977028764	0.2791892852059071	-0.19956772909785414	0.16942803708750723	-0.1255853052634216	-0.01555352251708401	High	NA	NA	5.004359901813588	High	40.74266232855551	High	60.99	post	1	0	1	NA	NA	NA	0	1	10656	3178	1	10656	0	1	0	1	0	NA	NA	NA	0.13937798504925447
MB-4212	LumA	-0.37901057769221824	-0.30901494254512407	0.762151799115463	-0.36190750779236236	0.557714015305589	0.5842482502373273	High	2.7314882625658248	Low	4.969600937735089	Low	16.695500928137577	Low	45.5	pre	0	0	0	2	20	NA	0	0	9911	9911	0	9911	0	1	0	1	0	0.5264250066397337	88.81	1.73	-0.3984026604815266
MB-4213	LumA	-0.08583093427144772	-0.3949858389013212	0.17651297338979877	0.03558565064678086	0.021947412812766225	0.32570905976952397	High	3.0838594954066694	Low	4.97806962645239	Low	54.75384047286829	High	67.02	post	0	0	1	2	30	2	1	1	2535	2535	0	1739	1	1	0	0	0	0.9869930127859864	73.63	1.62	-0.10351955868550292
MB-4222	Her2	-0.09365994506397485	0.28456846978238426	-0.06099904114422978	0.0036498103227467545	-0.15420818936934866	0.23170173985008974	High	3.0748280182371257	Low	4.945814350846878	Low	73.36832729757796	High	58.8	post	0	0	0	1	40	2	1	1	1657	1657	0	1538	1	1	0	1	1	0.6454608208596501	83.52	1.84	0.051044349483957245
MB-4224	Her2	-0.12291066636857008	0.04860477492316841	-0.006099904114422978	-0.004754358183578009	-0.018393564786191387	0.28979872101684473	High	3.7278868698315017	High	4.992453106541076	Low	38.349238134606495	High	72.39	post	1	0	1	2	35	2	1	1	1965	1965	0	1769	1	1	0	1	0	1.639293394556457	57.76	2.57	6.675046890325758e-4
MB-4230	LumB	-0.1676272862939858	0.10854426020391365	0.0745437101227123	0.1875810410611687	-0.16640653259570012	0.036215309782426	High	3.0872276700046846	Low	4.990098821445302	Low	46.73875005530044	High	75.87	post	0	0	1	2	50	2	0	1	3468	3468	0	3468	0	1	0	0	0	1.4473170056540492	53.57	1.93	0.022442724912116973
MB-4233	LumB	0.004034582248909686	0.18899188668247796	-0.35778099014438397	0.44974307463846525	-0.44706447674844807	-0.020128087963285187	High	4.361477067289701	High	4.9695609546060755	Low	95.42744812124317	High	54.01	post	5	0	1	2	30	2	1	1	1091	1091	0	506	1	1	0	0	1	2.4006088120736337	53.35	5.72	0.2479671993302804
MB-4234	LumA	-0.5468780176914962	-0.31593103700059466	0.6976465138739666	-0.053642606980370065	0.2450234139403354	0.42863678230905045	High	3.0895439631733477	Low	4.99837129704767	Low	39.000792721431296	High	68.25	post	0	0	0	3	40	2	0	1	7606	7606	0	7606	0	1	0	1	0	1.961219873405477	57.32	4.84	-0.3147932396472799
MB-4235	Basal	0.5862151946183657	0.032899477097203915	-0.4937079873397936	-0.33683907373349653	0.028382759239266604	-0.2952881995522861	High	2.7412633888858315	Low	5.004512103163684	High	64.95147968846206	High	67.46	post	0	0	0	2	20	1	1	1	10072	10072	0	8843	1	1	0	0	1	0.9479383729438657	73.5	2.2	0.12364642571940836
MB-4236	LumA	-0.310038433532286	0.1236732168252556	0.1598463062425171	0.08140037496125986	-0.08024973043792638	-0.006328148867244965	High	3.367850900035979	High	4.956610357271353	Low	43.10604049779178	High	73.91	post	1	0	1	3	18	2	0	1	6111	6111	0	6111	0	1	0	0	1	2.1602981627983584	45.89	3.69	-0.036286793538949674
MB-4250	LumA	-0.2718059636497609	-0.31439412712160125	0.48410183912810395	-0.19209528014456603	0.35509665281749114	0.31686489990686834	High	4.071865118962455	High	4.970946853437338	Low	26.58267207912525	Int	80.81	post	1	0	1	2	55	3	0	1	3005	660	1	680	1	1	0	0	0	2.0470687964104326	33.47	2.36	-0.26009413317388574
MB-4254	Basal	0.8355427714527727	-0.05451227227054955	-0.6773295104062428	-0.22691254967076863	-0.002065073853279973	-0.44114059452866705	Low	3.1035970596158386	Low	5.048560927199423	High	85.34171552718794	High	68.7	post	0	0	1	3	30	NA	0	0	5352	5352	0	5352	0	0	0	0	1	0.4839411093579778	57.31	4.73	0.21333781301401844
MB-4264	LumA	-0.010422670809683357	-0.04874886022432405	0.06532180783949015	-0.1352350772217745	0.032656981865822825	-0.00808173228828875	High	3.3858465349175306	High	5.020880481848324	High	65.9827234102704	High	72.17	post	1	0	1	2	20	NA	0	1	4896	4896	0	4896	0	1	0	1	1	1.4783658602465939	60.48	2.25	-0.05968447919383785
MB-4266	Her2	0.06570605376795775	0.08102396768318687	-0.12022094486929696	-0.01181385972889081	-0.0985472452774536	-0.2728728288659003	High	3.0896363013889587	Low	4.998701076389137	Low	52.462048804425606	High	28.04	pre	0	0	0	3	45	2	1	1	1017	524	1	833	1	1	0	0	0	2.626038195286489	48.18	8.23	0.0511661123282964
MB-4270	Her2	0.03299711910715422	0.5978099144947403	-0.4555235481983269	0.26312250997801934	-0.4991235478404362	-0.2982616670923169	High	4.019653768475859	High	4.998763458842352	Low	63.6538259722341	High	37.85	pre	4	2	0	2	18	2	1	1	2961	2961	0	2790	1	1	1	1	0	1.9688197196846695	67.59	5.75	0.28878322937710216
MB-4274	LumA	-0.5829971349674496	0.04774026311623458	0.37026898281958065	0.3236325232235576	-0.13053187751662712	0.0857731021162721	High	3.3635373799416963	High	4.9412049283632005	Low	51.695405502117694	High	74.32	post	3	0	1	2	20	2	1	1	1798	1798	0	1434	1	1	0	1	0	1.7234277186329763	53.06	2.59	-0.07487699899166353
MB-4276	Her2	-0.152881848789042	0.6736948397700429	-0.2094140310148361	0.11434471550605294	-0.30102053284555513	-0.1749008855597584	High	3.7269865979077847	High	4.989237849670659	Low	53.562940587056374	High	55.07	post	1	0	1	2	35	2	1	1	3966	3966	0	3959	1	1	1	1	0	1.804463163163254	68.67	3.67	0.17069934344438953
MB-4278	Her2	-0.15883766068028968	0.2611786225614524	-0.010710855256034048	0.1449839126891112	-0.1711610049555773	-0.06976212305456798	High	3.0872121564880866	Low	4.990043416028881	Low	42.34964168004423	High	68.32	post	0	0	0	3	30	2	0	1	7326	7326	0	7326	0	1	0	1	0	1.7451929625737201	61.51	4.15	0.060387542378906964
MB-4281	Her2	0.03626320949912873	0.6310936190616927	-0.4879442984127798	0.5099649449637866	-0.6911754161954737	-0.18656602744757142	High	3.7320945698809727	High	5.007480606717759	High	62.50859005378251	High	60	post	1	0	1	3	23	2	0	1	7801	7801	0	7801	0	1	0	0	0	1.9597233340063438	63.25	4.03	0.3607373935643756
MB-4283	LumA	-0.5368876235513389	0.0708899681685737	0.5175312349047841	-0.05700427438289997	0.18292712342193992	0.4193351659017747	High	3.7235795347120835	High	4.977069766828868	Low	28.274979956068282	Int	55.62	post	2	0	1	2	40	2	0	0	5245	5245	0	5245	0	1	0	1	0	1.8782760945295935	66.86	3.88	-0.20740918797303173
MB-4289	Her2	-0.17281460632829823	0.4652994658652723	-0.1831412156558647	0.2658598677200794	-0.3563933270974577	-0.005870692322624846	High	2.725361822021748	Low	4.947720792934814	Low	83.80371743253454	High	65.49	post	0	0	1	1	20	1	1	1	2905	2430	1	2430	1	1	1	0	0	0.2387776218041761	81	0.82	0.17061098848603
MB-4292	LumA	-0.5673391133823954	-0.009749772044864812	0.415706063860873	0.2472746493660926	0.031744507372513074	0.18199146200137023	High	3.0737458279561958	Low	4.941949385557841	Low	33.33381553804551	High	58.8	post	0	0	0	3	25	NA	0	1	10068	10068	0	10068	0	1	0	1	0	1.5224538247730388	72.69	3.9	-0.11400382067299908
MB-4293	LumA	-0.43852066586363614	-0.25421449967226323	0.6744956966837943	-0.23248331279496104	0.36897587011046584	0.40767002401396174	High	3.0847597879613815	Low	4.9812849570049345	Low	16.208154320233685	Low	54.16	post	0	0	0	2	30	2	0	1	6575	6575	0	6575	0	1	0	0	0	0.8742830663298696	83.47	2.31	-0.3352314720691846
MB-4298	LumB	-0.40864554492528105	0.20186350691904825	0.23146014116066405	0.48220717698289683	-0.30044423316557	-0.12694419113208272	High	3.3778437905477148	High	4.992299251956124	Low	64.83008096603955	High	70.24	post	2	0	1	2	20	2	1	1	1653	1653	0	976	1	1	0	0	1	1.7480802128125872	59.13	2.96	0.03600254629546222
MB-4300	Her2	-0.12146974413681663	0.3959464075756921	-0.08683957983367516	0.15593334365735145	-0.1659743078357113	0.052683745388750244	High	3.725565051656515	High	4.984160898773267	Low	47.17415230425176	High	70.58	post	1	0	1	3	30	2	0	0	5671	5671	0	5671	0	1	0	0	0	2.2543674846967026	48.21	4.33	0.1068302078868826
MB-4303	Basal	0.34145053818451143	0.31506652519366085	-0.363352556107164	-0.15002641379290607	-0.06613038827829122	-0.217291858694556	High	2.740458117315333	Low	5.001636133269047	High	91.75160364820913	High	66.91	post	0	0	0	3	15	1	0	1	2671	2671	0	2671	0	0	0	0	1	0.132022628657471	65.77	3.77	0.14391430383653225
MB-4306	LumA	-0.5310759038832666	-0.052014793717185176	0.5207492945557002	0.23517264671698496	-0.03808380385234927	0.5314882620911403	High	3.082540058846286	Low	4.97335735302245	Low	13.373907306130999	Low	69.19	post	0	0	0	1	21	2	0	1	7041	7041	0	7041	0	1	0	1	0	-0.009061440106886837	77.38	0.88	-0.15576062184425707
MB-4310	LumA	-0.44039386476491565	0.0916382515349855	0.2968299797412126	0.14359122190806312	-0.031504382505852614	0.2441293093122696	High	3.0901936953297864	Low	5.000691769034951	High	33.090552813890866	High	76.51	post	0	0	0	1	50	NA	0	1	7967	7967	0	7967	0	1	0	1	0	0.7058183964283327	58.46	1.37	-0.07891931512720529
MB-4313	LumA	-0.3370797407481926	0.10551846887964526	0.2971181641875633	0.07198770623417612	-0.01003721942640731	0.34835315872821976	High	4.363390101353286	High	4.976393219118879	Low	33.77314396090695	High	58.02	post	5	0	1	3	40	2	1	1	9021	9021	0	9021	0	1	0	1	0	3.134681212612842	28.1	8.03	-0.08865477416176323
MB-4317	Her2	0.08578290353038927	0.34777388855599056	-0.30614794350655167	0.1627047022824474	-0.3079361290053764	-0.2157670035458223	High	3.0933718493725255	Low	5.012042319187591	High	70.91394014530886	High	51.93	post	0	0	1	2	50	2	0	0	5337	5337	0	5337	0	1	1	1	0	1.5602782671240194	74.47	3.03	0.1875343941204288
MB-4318	LumB	0.06796349859770483	0.342971045184136	-0.531652272775968	0.4787014381202585	-0.6688918285693829	-0.2118023801591146	High	3.3745420367657477	High	4.980507274163385	Low	100	High	72.44	post	1	0	1	3	20	2	0	1	514	514	0	514	0	1	0	1	1	2.227310326210649	46.56	4.05	0.3354178038634702
MB-4322	LumA	-0.43986552661327266	-0.17126939464033453	0.4742555372111219	-0.062334918406911674	0.10719174047723022	0.3543000938082813	High	3.7201503798123494	High	4.964822785044104	Low	38.89152383895434	High	63.39	post	1	0	1	2	30	2	0	1	5894	5894	0	5894	0	1	0	0	0	1.4437230146062379	71.19	2.55	-0.21812951757287494
MB-4323	LumB	-0.5654178837400574	0.1749675840366626	0.3080691731488896	0.3939874195765049	-0.2928562873790994	0.20128087963285188	High	4.362505360451447	High	4.9732334301837415	Low	69.64815981187213	High	80.04	post	8	0	1	NA	30	NA	0	1	3799	803	1	3799	0	1	0	1	1	NA	NA	NA	-0.0214011964706297
MB-4324	LumB	0.01493756046917753	0.19086499559750128	-0.2453410253265557	0.2518849360895622	-0.3079361290053764	-0.11238182446167563	High	5.011307149698079	High	5.004668391778855	High	56.35702523105975	High	61.22	post	24	0	1	3	50	2	1	1	2617	2030	1	2030	1	1	0	1	0	4.3388009887640004	1.69	4.91	0.16500016140678728
MB-4328	LumA	-0.5371277772566312	-0.027328178785852593	0.4270893494917254	0.3043749713890649	-0.12592148007674625	0.17413845798539154	High	3.7287259445307765	High	4.99544980189563	Low	21.470662257023374	Int	64.12	post	1	0	1	2	30	NA	0	1	5978	5978	0	5978	0	1	0	1	0	1.4503270216326722	70.51	2.55	-0.1053399057248356
MB-4329	LumA	-0.3575888671801502	-0.3563709781916103	0.5085014555857957	0.040388032650395006	0.21788930400770318	0.30771576901446596	High	3.7329195264918336	High	5.010426880327977	High	26.728428912144953	Int	70.75	post	2	0	1	3	29	2	1	1	5048	5048	0	5048	0	1	0	1	1	2.7789634443099414	34.13	5.93	-0.22424520813158047
MB-4331	Her2	-0.14620557578191767	0.5047788383819171	-0.28314121853955476	0.47730874733921047	-0.5434986231992897	0.07997865255108395	High	3.370713231716136	High	4.966832970414771	Low	51.214391640855425	High	63.34	post	2	0	1	3	20	2	0	1	7067	7067	0	7067	0	1	0	0	0	2.1708684064100257	56.3	4.58	0.2593122080082012
MB-4332	Basal	0.7174832099311058	0.10748763466210565	-0.6378002105151396	-0.15843058229923082	-0.015560091359597936	-0.3224306211997464	Low	2.7446750884279068	Low	5.016696744385382	High	100	High	34.36	pre	0	0	0	3	20	1	0	0	9238	9238	0	9238	0	0	0	0	1	-0.03493489311597715	79.34	3.83	0.22918571430233237
MB-4333	LumA	-0.2135446747458627	-0.3190048567585816	0.5967339269101659	-0.2825721570926566	0.5271221072930461	0.5745654200428681	High	3.085473278575196	Low	4.983833137768556	Low	21.187385291779908	Int	64.5	post	0	0	0	1	25	2	0	1	6239	6239	0	6239	0	1	0	0	0	0.08039286560789631	82.81	1.03	-0.3168389478290904
MB-4339	LumB	-0.17588857375603895	0.12415350116244105	-0.0900576394845912	0.3328050728504606	-0.32978749187147843	0.14737725012511463	High	2.7410816054980316	Low	5.003862876778683	High	32.78022711359226	High	74.98	post	0	0	0	2	20	1	1	1	5208	5208	0	282	1	1	0	1	0	0.7500355015226633	62.06	1.52	0.11326875563205793
MB-4341	Her2	0.12161383635999197	0.6887277395239477	-0.329202699214607	0.07241992061450139	-0.29434506155239426	-0.23254041018189328	High	5.008498299138656	High	4.994636782638057	Low	70.88541652666999	High	35.14	pre	18	2	0	3	40	2	1	1	1011	1011	0	799	1	0	1	0	0	2.5207436990597527	6.17	5.16	0.21731352003517504
MB-4342	LumA	-0.34048992336334244	-0.33523846735545015	0.6895773493761472	-0.36608558013550674	0.49288030130726423	0.24397682379739621	High	4.084221223839341	High	5.015075799426219	High	51.86303212746063	High	73.2	post	3	0	1	NA	62	3	0	1	6983	4494	1	6983	0	1	0	0	0	NA	NA	NA	-0.37590909446987775
MB-4343	Her2	-0.04937560180808521	0.31958119796320417	-0.12574448009101855	-4.80238200361415e-5	-0.03433785593244606	0.10780725901547446	High	3.084384221359546	Low	4.979943647712664	Low	43.01513469097303	High	68.09	post	0	0	0	3	25	2	0	1	5958	5958	0	5958	0	1	0	0	0	1.6058574494998887	64.2	3.75	0.07862304141751823
MB-4348	Her2	0.15571566251149052	0.4839344981480681	-0.3701729213374637	0.22110166744639548	-0.3621082989239766	-0.2341415080880637	High	4.362311992268032	High	4.972542829528686	Low	52.57722286043892	High	61.57	post	4	0	1	3	40	2	1	1	6786	6786	0	1365	1	1	1	0	0	3.35503363064846	20.39	8.17	0.24257009967075133
MB-4350	Her2	-0.014361191576476145	0.4539647555076955	-0.13419789051730552	-0.033904816945515906	-0.06392123950501497	0.11047575552575847	High	3.3789495795830127	High	4.996248498510759	Low	50.461167419935165	High	35.64	pre	3	2	0	3	15	2	1	1	932	544	1	544	1	0	1	0	0	1.036528868243459	52.47	7.75	0.09158688596051487
MB-4351	Her2	0.2270893437243452	0.5147687525953746	-0.4464457381382802	0.14392738864831608	-0.2932404871657562	-0.16300701539963536	High	2.739633059154672	Low	4.99868949698097	Low	64.17135454869589	High	70.27	post	0	0	0	3	20	1	1	1	2044	2044	0	1100	1	0	0	0	1	0.28763386388402273	59.19	3.99	0.2580215678537902
MB-4353	LumB	-0.12973103159886978	0.1752077262052553	-0.12036503709247232	0.2791144420500544	-0.362300398817305	-0.23429399360293707	High	3.7292708440972016	High	4.997395871775719	Low	53.909104667871844	High	59.23	post	1	0	1	3	30	2	1	1	3856	1944	1	1944	1	1	0	1	1	2.4153363967467625	51.42	5.62	0.11965880984764027
MB-4354	Her2	0.031123920205874723	0.44896979840096674	-0.12949087789357755	-0.02674926776013082	-0.16184416012915134	-0.0356816104803692	High	3.7235209564996423	High	4.976860558927293	Low	55.88565454423937	High	55.01	post	2	0	1	2	35	NA	1	1	461	461	0	270	1	0	0	0	0	1.140630432631147	46.95	7.76	0.09330713871739603
MB-4357	Her2	-0.13554275126694207	0.23346621630585143	0.015946206031404953	0.11732219234829369	-0.10877656459718926	0.3197621246894624	High	3.3724865937673068	High	4.973166406311809	Low	56.62152633527781	High	77.12	post	2	0	1	3	20	NA	1	1	3421	3421	0	3416	1	1	0	0	1	2.5520352960136097	32.39	4.2	0.04280120258278493
MB-4360	Her2	0.2674831969545005	0.49704626055323115	-0.4672430490165884	0.06315132334752609	-0.208428384261281	-0.3308173245177819	Low	2.3833222514892816	Low	4.976150898176004	Low	75.6641147595633	High	59.16	post	0	2	0	3	8	3	1	1	356	356	0	338	1	0	1	0	0	0.16123449929815906	70.83	4.19	0.24640715214968384
MB-4362	Normal	-0.19020173459145664	-0.2641083570182837	0.5654178837400574	-0.520290066271557	0.6425261182100641	0.5128087865191522	High	2.726730567966074	Low	4.952609171307406	Low	11.828024933264008	Low	50.08	post	0	0	0	3	20	1	0	0	8018	2478	1	8018	0	1	0	1	0	1.288021599670314	79.45	3.35	-0.35311188528584453
MB-4368	LumA	-0.4497118285302547	0.09370347418488298	0.3246397788140544	0.1497382708726892	-0.12083083290354446	0.3209820088084494	High	3.7192884437464864	High	4.961744441951735	Low	20.55632502384457	Int	74.6	post	3	0	1	2	25	2	1	1	3584	3584	0	3575	1	1	0	1	0	1.893781366853275	49.76	2.94	-0.08717889702038678
MB-4374	LumA	-0.5453890647186844	-0.05739397829366231	0.5028338281408988	0.08264899428219953	0.024540761372699213	0.31602622957506477	High	3.0889614230608826	Low	4.99629079664601	Low	35.20375293489357	High	77.51	post	0	0	1	3	30	2	0	1	1277	1277	0	1277	0	1	0	1	0	1.8224019959514166	44.84	2.44	-0.1861109635141734
MB-4375	Normal	-0.2039865572752314	-0.32779406012907547	0.5884246087070544	-0.46352591098883783	0.6059791135043417	0.30016773602823404	High	2.7334336283588856	Low	4.9765486727103045	Low	28.33158826300055	Int	40.04	pre	0	0	0	2	16	1	0	0	8735	8735	0	8735	0	1	0	1	0	0.38785962114640643	90.6	1.54	-0.35620994156708186
MB-4381	LumA	-0.2325168174639499	0.11699726453837772	0.22646494409058537	-0.05959756066485161	0.06795533726491074	0.2554132374128992	High	3.374138901523182	High	4.979067505439936	Low	49.21227202041925	High	59.75	post	3	0	1	1	20	2	1	1	1844	1844	0	1214	1	1	0	1	0	0.8483441392339662	81.14	1.54	-0.08829168907230708
MB-4390	LumA	-0.47771375056733023	-0.23461889871509653	0.7166186565920538	-0.18441146893878338	0.26418537829984023	0.4668344037848303	High	4.360201115733786	High	4.965003984763522	Low	22.514141299536856	Int	68.49	post	4	0	1	2	30	2	0	1	4930	4930	0	4930	0	1	0	1	0	2.136418439611902	53.18	4.16	-0.3381049364713966
MB-4395	Her2	0.07829010792527129	0.21819317438335384	-0.3336215273919843	0.18714882668084343	-0.4123424210293453	-0.019289417631481637	High	3.0800668010328955	Low	4.964524289403199	Low	81.95085995575754	High	45.21	pre	0	0	1	3	30	NA	1	1	4188	286	1	343	1	1	0	1	1	1.8407482771462755	69.95	3.89	0.1865732357721347
MB-4407	Basal	0.6295389230530863	0.05268719178924481	-0.5206532330735834	-0.27805791800925933	0.09081522457098672	-0.31503507372838785	Low	2.395485751690299	Low	5.019591970322496	High	57.752848585186726	High	44.4	pre	0	0	0	3	10	1	1	1	2501	2501	0	1476	1	0	0	0	0	-0.2189603459040969	81.26	3.25	0.15086818727025242
MB-4408	Basal	0.5876561168501192	0.19792517535412751	-0.5836695653422679	-0.1642894883436401	-0.08927842542435975	-0.34179628158866476	Low	2.735977211380285	Low	4.985632897786731	Low	64.09653862104852	High	71.66	post	0	0	0	3	20	NA	0	1	6197	6197	0	6197	0	0	0	0	1	0.3001198168840227	57.02	3.89	0.21379489678233513
MB-4416	Basal	0.6754082807639049	0.2327938182337918	-0.7156100110298264	-0.12414157479342579	-0.1799015501020181	-0.3406526402271145	Low	3.7425447994661023	High	5.044802855236079	High	100	High	44.89	pre	3	2	0	3	25	2	1	1	7248	5846	1	7248	0	0	0	0	1	1.0380536938250058	51.79	7.66	0.27646051377390335
MB-4417	Basal	0.6308357530616645	0.1956198105356373	-0.6323727367755348	-0.08581856640458488	-0.09825909543746103	-0.3929551718286813	Low	3.086012053383162	Low	4.985757333511292	Low	70.43423103406204	High	68.16	post	0	0	0	3	32	2	0	1	501	253	1	501	0	0	0	0	1	0.5166947443573002	57.19	4.88	0.25028462514798705
MB-4418	LumA	-0.3370797407481926	-0.0011046539755265549	0.2955331497326345	-0.05306632113993636	-0.039668627972308315	0.47514486434542913	High	2.7301857303227286	Low	4.964949036866888	Low	38.47545474835117	High	56.11	post	0	0	0	2	20	1	0	0	9229	9229	0	9229	0	1	0	1	0	0.5846349617000423	85.35	1.76	-0.12967307028575392
MB-4421	LumA	-0.3653218164905604	-0.0864992091271011	0.25523535798459607	0.17874465817451868	-0.1426341707963144	0.17894175170390278	High	2.389513230838361	Low	4.998261538708431	Low	57.54292672872205	High	69.01	post	0	0	0	2	10	1	0	1	7943	7943	0	7943	0	1	0	1	0	0.1772811592931578	76.84	1.05	-0.07431474625440351
MB-4426	Normal	0.005379442998546248	0.0667114944350602	0.019500480869730153	-0.2483311734068877	0.15060631636944175	0.20471180371750275	High	3.730896538282958	High	5.0032019224391355	High	58.8321439618	High	70.84	post	1	0	1	3	45	2	0	1	5127	5127	0	5127	0	1	0	1	1	2.8243273054936204	32.76	6.05	-0.055471981897157886
MB-4434	Her2	-0.14394813095217057	0.16214399223381082	-0.08011527608549233	0.14935408031240008	-0.27513507221955735	0.0975144867615218	High	3.722202070499069	High	4.97215025178239	Low	78.78144502722841	High	74.84	post	1	0	1	3	25	2	1	1	4443	4443	0	4346	1	1	0	0	0	2.152997707673901	44.53	3.55	0.07385050486136818
MB-4442	Her2	-0.10206532474920338	0.09178233683614115	0.05917387298400873	-0.04307736657241894	0.006051146639843642	0.2512961285113181	High	2.737977552420551	Low	4.992776972930538	Low	39.01699581044072	High	47.29	pre	0	0	0	2	15	1	0	0	8906	8906	0	8906	0	1	0	1	0	0.3127779153192567	89.98	1.41	-0.02411629694334256
MB-4484	Normal	-0.16248799700073177	-0.5115028191025135	0.6160903155567208	-0.447293859816622	0.6739344507692526	0.20677035816829328	High	3.4387803774230044	High	4.995644205082157	Low	27.444581475822982	Int	66.23	post	0	0	1	3	55	NA	1	1	1569	1569	0	1035	1	1	0	1	0	2.183045383975489	54.02	4.46	-0.38185303318944636
MB-4529	LumA	-0.2633045224824155	-0.35243264662668955	0.5914025146526781	-0.26605196300022393	0.4399567806952984	0.3707685294146056	High	2.738492695120239	Low	4.994616768286568	Low	51.19830414633151	High	61.21	post	0	0	1	1	15	1	0	1	3794	3794	0	3794	0	1	0	0	0	-0.33403744105090283	87.26	0.49	-0.31772595019128563
MB-4548	Her2	0.14490874577333956	0.4794678538122433	-0.3626801257323457	0.10176247465658386	-0.23897226730049176	-0.2015858506625986	High	3.0211135454292775	Low	4.968262662247419	Low	84.27784086156011	High	50.42	post	1	2	0	3	1	2	0	0	9685	9685	0	9685	0	0	1	0	1	0.1339019905320117	74.29	4.27	0.211498191666148
MB-4557	LumA	-0.37007685985534683	-0.08323327563423999	0.5079250866930944	-0.24938769744768285	0.30952095312533545	0.5637389484868587	High	3.085251999747735	Low	4.98304285624191	Low	16.92230951630382	Low	51.25	post	0	0	1	1	30	2	0	0	8394	6197	1	6282	1	1	0	1	0	0.10699747333302816	90.2	0.8	-0.2585455359574953
MB-4564	LumA	-0.5029779203640742	0.11430767225013914	0.323102795100184	0.09307016323004225	-0.12803457890335831	0.1962488576420306	High	4.018135320917896	High	4.993340431849626	Low	40.85440093694879	High	74.67	post	7	0	1	3	18	NA	0	1	6313	6313	0	6313	0	1	0	1	0	2.8830371034235447	27.71	5.54	-0.09988078813933987
MB-4578	LumA	-0.4971181699549435	-0.02459055806389548	0.49154660399216343	0.11007059552283634	-0.035922680052405107	0.3872369650209298	High	3.728048764383579	High	4.993031301369925	Low	24.269921387197027	Int	72.74	post	1	0	1	2	45	2	0	1	5920	5920	0	5920	0	1	0	1	0	1.8315100072157109	54.03	2.97	-0.16961638385249783
MB-4591	LumB	-0.3832853136464202	0.056625523354165576	0.14034582537278695	0.32603371422536465	-0.26524192771314625	0.17131747596023417	High	3.086896580951497	Low	4.988916360541062	Low	41.64605064830171	High	71.93	post	0	0	0	3	25	2	0	1	1235	1235	0	1235	0	1	0	1	0	1.6392409394609249	58.5	3.54	0.01490097076526517
MB-4593	LumA	-0.3166186450572934	-0.12521012670424908	0.4611911756432239	-0.16563415530465206	0.26164005471323937	0.27302531438077365	High	2.7396483682271153	Low	4.998744172239697	Low	12.729609442839607	Low	48.44	pre	0	0	0	2	15	1	0	0	4207	4207	0	4207	0	1	0	1	0	0.3167888274981304	89.71	1.42	-0.2257570028961407
MB-4598	LumB	-0.14087416352442986	0.16353681681164867	-0.10336215475778147	0.38068482142649374	-0.4642574172013371	0.09164379443889696	High	4.362152994640042	High	4.9719749808572935	Low	27.130025796102135	Int	67.92	post	6	0	1	2	25	2	1	1	3581	3581	0	1901	1	1	0	1	1	2.4940197997342586	44.47	5.36	0.1352813513869156
MB-4599	LumB	-0.6239193263492478	0.24456078449483554	0.3242555328855868	0.334293811271581	-0.25337975930011947	0.29117109065070507	High	3.725609597735537	High	4.98431999191263	Low	56.70635274496837	High	63.83	post	3	0	1	3	40	2	0	0	5735	5735	0	5735	0	1	0	1	1	3.1627868809059376	25.87	7.71	-0.03520797676671801
MB-4601	Her2	0.2561479420647066	0.4177513164839119	-0.27680116071983957	-0.2527973886702489	-0.020410613666139266	-0.34103385401429787	Low	3.7311910362179175	High	5.004253700778277	High	58.30680195984067	High	39.14	pre	2	2	0	3	30	2	1	1	1688	1688	0	1358	1	0	1	0	0	1.2237032249890312	45.95	8.31	0.09890655033189297
MB-4602	LumB	-0.0746397716048292	0.2367801782324311	-0.3524976086279546	0.5362819983435922	-0.5749549807318102	0.010445257768826027	High	3.3807822114991737	High	5.002793612497047	High	67.15954770042573	High	58.38	post	2	0	1	3	20	2	1	1	3684	3684	0	1642	1	1	0	1	1	2.388791302278227	52.5	5.55	0.2678756793601811
MB-4603	LumA	-0.29279539749230293	-0.15911820090954246	0.5579250881349395	-0.29313739750060774	0.4672349655479269	0.3374504444147737	High	2.733691492326345	Low	4.9774696154512315	Low	20.3776434159065	Int	42.79	pre	0	0	0	2	15	1	0	0	7177	7177	0	7177	0	1	0	1	0	0.31537995264596175	90.74	1.43	-0.2908500853747794
MB-4607	LumA	-0.2942363197240564	-0.160751167655973	0.37526417988965927	-0.14445565066871366	0.07155721026481766	0.34736200288154284	High	2.7295447522165213	Low	4.962659829344719	Low	44.7363124315678	High	55.42	post	0	0	0	2	15	1	0	0	3652	3652	0	3652	0	1	0	0	1	0.6246762624418035	85.31	1.84	-0.19481657692120788
MB-4616	LumA	-0.5921710065096133	-0.10936074357712892	0.6940922390356414	-0.043365509492635776	0.18902629503511564	0.5711344959582172	High	2.734180516395698	Low	4.979216129984635	Low	35.76082982169174	High	71.47	post	0	0	0	2	20	1	1	1	2704	2704	0	2484	1	1	0	1	0	0.7206141790677868	69.54	1.65	-0.2886972680101605
MB-4618	LumB	-0.536359285399696	0.16819557488234763	0.288952938207627	0.46314172042854873	-0.31936607265841443	-0.027676120949517134	High	2.7358910160328165	Low	4.985325057260059	Low	57.527921588271425	High	40.05	pre	0	0	0	2	12	1	0	0	8022	8022	0	8022	0	1	0	1	0	0.17108374928287895	91.96	1.25	0.0016441014238699342
MB-4621	Basal	0.5817003049588715	-0.010950482887828456	-0.578434214566897	-0.04317341421249121	-0.12443270590345139	-0.49641659367026464	Low	4.723459877677611	High	5.012356705991468	High	56.67510887621367	High	39.51	pre	6	2	0	3	53	3	0	0	8156	2080	1	8156	0	0	0	0	1	1.8174052190141818	24.87	8.73	0.2145087049852762
MB-4622	Basal	0.7228146221885936	-0.04226502167232036	-0.5323727338918448	-0.3225279753627263	0.09081522457098672	-0.47796584637058653	Low	3.7309974156780283	High	5.0035621988501005	High	65.96371681149192	High	40.83	pre	2	2	0	3	50	2	0	1	8485	8485	0	8485	0	0	0	0	0	1.2550462535179245	44.76	8.37	0.13789422369855142
MB-4623	LumB	-0.29831893271402454	0.2918207632738847	0.13770413461457226	0.32046295110117223	-0.25213110999348504	0.18572735711576788	High	3.6661339926137977	High	4.986192830763562	Low	51.68429435312555	High	61.88	post	4	0	1	2	10	2	0	1	8761	8761	0	8761	0	1	0	0	0	1.2496965759302248	75.11	2.18	0.046989617941479975
MB-4626	Her2	-0.18511047603926106	0.23346621630585143	0.12118155969046594	-0.04730346273559939	0.008884620066437093	-0.14394632604046376	High	2.7254203477801955	Low	4.947929813500698	Low	44.460848537617906	High	64.61	post	0	0	0	3	15	1	1	1	4290	4290	0	2892	1	1	1	0	0	1.5075074388070158	69.2	3.66	-0.03332110456920717
MB-4627	LumA	-0.34039386188122556	-0.09062965442689604	0.4551873330109178	0.1503145567131229	-0.07112498550482883	0.20135712239028855	High	4.0175825205958695	High	4.991366144985247	Low	31.017806482577246	High	55.65	post	9	0	1	3	20	2	0	1	5599	5599	0	5599	0	1	0	1	1	3.215648665547964	25.74	8.3	-0.1480865968049826
MB-4630	LumB	-0.05571565962780043	0.2585370587069324	-0.2829971263163794	0.4092589943479979	-0.4952335250005368	-0.005870692322624846	High	3.08913823242046	Low	4.9969222586445	Low	96.51789172633804	High	67.48	post	0	0	0	NA	35	NA	0	1	2875	1017	1	1515	1	1	0	1	1	NA	NA	NA	0.2185872557110504
MB-4633	LumA	-0.5607108711163294	-0.27914125677218854	0.6873199045464001	-0.03236805470435938	0.19594189119493696	0.37572430864799017	High	3.7276732029920083	High	4.991690010685744	Low	18.3769212044664	Int	67.03	post	2	0	1	3	25	2	0	0	9546	9086	1	9546	0	1	0	1	0	2.3721355223889287	48.5	5.02	-0.3026659144962578
MB-4634	LumA	-0.3158501532003583	-0.03549301251800539	0.29380404305453034	-0.011909907368963095	-0.10781606513054742	0.05878316598368515	High	3.36513069786118	High	4.946895349504214	Low	32.28424301845672	High	66.37	post	2	0	1	3	15	2	1	1	3288	3288	0	2269	1	1	0	1	0	1.9815451606238024	58.64	3.83	-0.1226843224955804
MB-4639	LumB	-0.4851104846903313	0.21199750643366141	0.2751200847827938	0.32560149984503944	-0.16088366066250953	0.10224153772259635	High	3.0897924160284127	Low	4.9992586286729015	Low	52.82028908346271	High	71.17	post	0	0	0	3	30	2	1	1	3570	3570	0	3497	1	1	0	1	1	2.03241084730739	52.45	4.77	-0.01746830732426803
MB-4640	Her2	0.45585976338573614	0.47039047983943816	-0.6134966555395646	-0.0027853815620962072	-0.32392844512496316	-0.1437175977681537	High	3.088604641252739	Low	4.99501657590264	Low	60.532580520378815	High	61.59	post	0	0	0	3	25	2	0	0	6018	6018	0	6018	0	0	0	0	0	0.3201695152390179	66.44	4.63	0.2871880708741892
MB-4641	LumA	-0.5266570757058894	-0.36040536662396816	0.8025456523456184	-0.19060654172344565	0.40437027545621795	0.4719426685330883	High	3.374171821989921	High	4.979185078535431	Low	0	Low	64.93	post	2	0	1	3	15	2	0	1	4457	1329	1	4457	0	1	0	1	0	1.9685954275411812	60.08	3.86	-0.38628652417407344
MB-4642	LumB	-0.24020173603330167	0.2078670611338665	0.02170989495841879	0.40709792244637155	-0.31168207692527966	0.10902714313446144	High	3.7305340564805682	High	5.001907344573456	High	69.75172316436138	High	66.27	post	1	0	1	3	35	2	1	1	8571	8571	0	8571	0	1	0	1	0	2.3324382989259904	50.13	4.95	0.09918511841120196
MB-4643	Her2	0.04111431434603204	0.6381057703846004	-0.3045148983105644	0.03486529334623873	-0.3015968325255402	-0.38830436362504345	Low	2.737812647654803	Low	4.992188027338583	Low	60.48127185763674	High	78.21	post	0	0	0	3	15	1	1	1	1244	1244	0	752	1	0	1	0	0	0.5510271386574709	40.46	3.58	0.19018249105868046
MB-4644	Her2	-0.1576849228948869	0.5198597665695404	-0.1868876134584237	0.47058541253415065	-0.5906591470114043	-0.09629460264253481	High	3.724455106228861	High	4.980196807960217	Low	59.479246732375145	High	59.13	post	1	0	1	2	23	NA	1	1	2700	2700	0	2263	1	1	1	0	0	1.5228321540583782	72.52	2.83	0.22627535930231923
MB-4648	LumB	-0.04654178808563674	0.18558186788846123	-0.2852545711461265	0.49195601245023357	-0.5129067151867468	-0.021805428626892286	High	2.736778979073976	Low	4.988496353835628	Low	47.22970221095197	High	75.19	post	0	0	0	3	20	1	0	1	5056	5056	0	5056	0	1	0	1	1	1.7607786741790206	50.79	3.48	0.23007917179557025
MB-4649	Her2	-0.17824208006790293	0.4202487950372763	-0.08559078056615549	0.38611151309057773	-0.4061471994695054	0.24618786376306012	High	3.0812587846247803	Low	4.9687813736599304	Low	57.48678683982894	High	61.67	post	0	0	0	2	25	2	0	1	505	505	0	505	0	1	0	0	1	1.0638245537861608	77.6	2.61	0.15942426480440375
MB-4651	LumB	0.3387127859441798	0.19437107125895509	-0.5993756176683807	0.3431301941582311	-0.48241085712086806	-0.30397987390006836	Low	3.1011119582963578	Low	5.039685565344135	High	75.1543460940846	High	69.96	post	0	0	0	2	35	2	1	1	909	909	0	543	1	1	0	0	1	1.3913787710503416	65.07	3.05	0.3229678225119262
MB-4653	Normal	-0.13323727569613655	-0.45002642394277476	0.5171469889763166	-0.3362627878930628	0.6580862095696621	0.31381518960940086	High	3.0922012255543017	Low	5.0078615198367915	High	31.660683708336936	High	44.5	pre	0	0	0	3	31	2	1	1	1444	1444	0	608	1	1	0	1	0	1.6035536161633122	75.05	4.38	-0.3138354521252919
MB-4654	LumB	-0.40590779268494953	0.06157245202717579	0.059317965207184076	0.5051625629601725	-0.4703085638411808	-0.18648978469013475	High	2.7348747399157807	Low	4.981695499699217	Low	66.11916441125628	High	80.82	post	0	0	1	3	20	1	0	1	1929	1929	0	1929	0	1	0	1	1	1.80494769088663	36.46	1.95	0.0831125859194107
MB-4655	LumB	-0.08251681313841477	0.10239662068793977	-0.015177714174469772	0.16889977506710968	-0.15752191252926304	0.21866422832841637	High	3.3757555146768548	High	4.984841123845909	Low	54.73886095191999	High	64.01	post	1	0	1	3	16	2	0	1	2970	2970	0	2970	0	1	0	1	0	1.72259920187792	65.88	3.21	0.052169124910386985
MB-4660	Basal	0.6619116425264808	-0.012103165297073558	-0.46945246310527705	-0.22527973978953983	0.011525993599702175	-0.3488106152728399	Low	5.016449805462555	High	5.023035019509123	High	74.27199607676384	High	37.53	pre	14	2	0	3	28	2	1	1	1196	592	1	596	1	0	0	0	1	1.8604561844734655	23.47	8.66	0.13944269959487526
MB-4661	LumB	-0.5594620718488098	0.08558666888644872	0.3566762831000396	0.36440474643424176	-0.26869972579305695	0.5187557215992137	High	3.09081335449197	Low	5.002904837471321	High	33.735932867871284	High	81.11	post	0	0	0	2	25	2	0	0	7027	7027	0	7027	0	1	0	1	0	0.9661402629304209	42.63	1.3	-0.055159547900204525
MB-4663	Basal	0.4669548645702377	0.3528649025301565	-0.5463496795398534	0.05157758271881598	-0.30217313220552533	-0.5984294031205509	Low	3.097825948782955	Low	5.027949817081982	High	67.74319479804868	High	61.97	post	0	0	0	3	40	2	0	0	7180	7180	0	7180	0	0	1	0	0	0.9183714449527884	51.51	6.71	0.2633132666010085
MB-4665	LumA	-0.5625360392765505	0.024446472762739847	0.4758405516660507	0.12591845613476302	-0.06713891271826516	0.17985666479314302	High	2.73913654054017	Low	4.996916216214895	Low	38.872470377828265	High	54.27	post	0	0	0	3	18	1	0	0	7806	7806	0	7806	0	1	0	1	0	1.2371021102553135	79.01	3.17	-0.1580177678877605
MB-4666	LumA	-0.17286263706935667	-0.14110753826508776	0.23611912304333352	-0.14800941335138812	0.002449273639936712	0.27881976394596186	High	4.012312438222376	High	4.972544422222771	Low	30.418373307672457	Int	57.98	post	9	0	1	3	15	2	1	1	3347	2398	1	2421	1	1	0	0	0	2.7563771365503897	40.93	6.91	-0.13989870335083104
MB-4667	Her2	0.004322766695260378	0.29873685772935527	-0.10461095402530114	0.014887384211203869	-0.14695641839620271	-0.3274626431905677	Low	2.73882509106763	Low	4.995803896670107	Low	65.22813062510048	High	65.58	post	0	0	0	3	20	1	0	1	8860	8860	0	8860	0	0	0	0	0	0.24550500088402277	65.02	4.19	0.07505638399946495
MB-4669	LumB	-0.2743996236669171	0.16204793536637374	-0.03760807024876529	0.4161744244332023	-0.3542322032975135	-2.2872827231005895e-4	High	2.7415961719403716	Low	5.005700614072755	High	51.39885075510135	High	68.82	post	0	0	1	3	20	1	0	1	3584	3584	0	3584	0	1	0	0	1	1.7066264575800834	61.63	2.95	0.11423263256483572
MB-4670	LumA	-0.5618636089017323	0.13678497923041863	0.43126802396381037	0.2315228363942382	-0.14119342159635162	0.46820677341869066	High	2.7406153715095076	Low	5.002197755391098	High	36.3323133596178	High	61	post	0	0	0	2	20	1	1	1	2034	2034	0	1302	1	1	0	1	0	0.6273725210546287	82.31	1.78	-0.10505985871445711
MB-4671	LumB	-0.4749279675859402	0.06651938070018602	0.31450529245072173	0.3345339303717617	-0.29761075973897655	-0.16178713128064837	High	3.090717730868918	Low	5.002563324531849	High	32.080046292005576	High	72.48	post	0	0	0	3	30	2	1	1	1041	1041	0	259	1	1	0	1	1	2.043581635881816	50.42	4.64	-0.045753068143014886
MB-4672	LumB	-0.4071085612114107	-0.03405215950644901	0.17118156113231098	0.24909955452746602	-0.08980670013101277	0.43107655054702443	High	3.0852673367359342	Low	4.983097631199764	Low	44.101128764116964	High	58.78	post	0	0	0	3	25	NA	0	1	6628	2134	1	6628	0	1	0	1	1	1.7846476510232478	67.69	4.76	-0.025350520445012965
MB-4673	LumB	-0.35273776233324683	0.05504058504145356	0.046253603639286045	0.3425539083177974	-0.344098933924442	-0.12907898834030992	High	3.382538844116871	High	5.009067300417395	High	38.51338345718952	High	63.27	post	2	0	1	2	20	3	1	1	2610	1624	1	1624	1	1	0	0	0	1.4235798848706407	71.59	2.51	0.05202915576404824
MB-4674	LumA	-0.5608549633395048	-0.18260410499791135	0.5993756176683807	0.17932094401495238	0.07208548497147067	0.37702043552441383	High	3.729919058863284	High	4.999710924511727	Low	45.72506739260872	High	75.26	post	3	0	1	2	40	2	1	1	2432	2432	0	1975	1	1	0	1	0	2.253139707878064	41.79	3.75	-0.21249913365053497
MB-4675	LumA	-0.4355907906590708	-0.3550742104812096	0.6988953131414862	-0.19051049408337334	0.44077320524194397	0.25876791874011335	High	2.7386724136908547	Low	4.995258620324481	Low	44.8018630261427	High	59.23	post	0	0	0	3	18	1	0	0	7891	7891	0	7891	0	1	0	1	0	1.2788654388465237	76.3	3.19	-0.3458302648979799
MB-4679	Basal	0.7331892622572186	0.09567263996734336	-0.6634486262403512	-0.13057676667826876	-0.08024973043792638	-0.4643946355468564	Low	2.742913954398687	Low	5.010406979995311	High	98.34548548668442	High	64.11	post	0	0	0	3	15	1	0	1	8780	8780	0	8780	0	0	0	0	1	0.10687106865747102	68.7	3.84	0.24368005649465974
MB-4681	LumA	-0.2592699402335058	-0.3642476413214518	0.594812697267828	-0.3043749713890649	0.37858086477688435	0.3041323594149417	High	2.732167255722554	Low	4.972025913294834	Low	15.750473072325608	Low	60.66	post	0	0	0	NA	17	1	1	1	7554	4261	1	4302	1	1	0	0	0	NA	NA	NA	-0.32891577446079595
MB-4682	LumA	-0.5566282581263613	0.012679506501696107	0.334341988507861	0.3322287870100269	-0.18897827006178355	0.2078377567724069	High	2.7362094004780397	Low	4.986462144564428	Low	39.78091407938068	High	65.5	post	0	0	0	3	20	NA	1	1	4186	4129	1	4154	1	1	0	1	0	1.4146776273223562	69.86	3.36	-0.06357352720648111
MB-4685	LumB	-0.3207012580472616	0.3699149965002402	-0.16560999516953093	0.4188157345351901	-0.3745467670169885	0.29856663812206363	High	4.357629847390426	High	4.955820883537235	Low	37.13280507699379	High	73.6	post	8	0	1	3	50	2	0	1	1299	1299	0	1299	0	1	0	0	0	3.72671183221135	8.41	6.38	0.1809897539784
MB-4686	LumA	-0.14423631539852128	-0.42284233045807773	0.4050912700869559	-0.19560101900720436	0.3861207855900229	-0.028819762311067428	High	3.7318820356282014	High	5.0067215558150036	High	23.163214331012618	Int	53.03	post	3	0	1	3	35	2	1	1	1453	1453	0	1284	1	1	0	0	0	2.7073608868705006	43.6	6.9	-0.24067216162611738
MB-4687	Her2	0.08318924351323305	0.10830411803532093	-0.2606148009831424	0.035441579186672435	-0.07146116031815349	-0.11886245884379397	High	3.3814460763568315	High	5.005164558417254	High	63.637866160092514	High	81.98	post	1	0	1	3	20	2	0	1	2223	2223	0	2223	0	1	0	0	0	2.0406267137770255	30.41	2.13	0.11391655188710323
MB-4688	LumB	-0.19169068756426855	0.3997406538394572	-0.20384246505205605	0.5272535201767976	-0.5262576577730684	-0.20074718033079506	High	4.365912473413331	High	4.9854016907619	Low	53.37308405098645	High	71.17	post	9	0	1	2	45	3	1	1	2559	2559	0	1124	1	1	1	1	0	3.2720221846752384	19.83	6.97	0.22895909184088395
MB-4691	LumA	-0.43948128068480513	0.1549877556097475	0.39971182708840963	0.005810882224373122	-0.05825429265182807	0.35193656832774406	High	2.383374963573054	Low	4.976339155618049	Low	38.182056607754745	High	49.76	pre	0	0	0	3	10	1	1	1	8477	8477	0	8308	1	1	0	0	0	0.7643051896959919	85.87	2.13	-0.13794105165952403
MB-4692	LumA	-0.34846302637904486	0.07564478310670975	0.3073487120330129	0.11343226292536625	-0.1054148164639428	0.3831198561193488	High	3.085203765866723	Low	4.982870592381152	Low	19.768458486360405	Int	58.49	post	0	0	0	1	25	NA	0	1	3218	3218	0	3218	0	1	0	1	0	0.026418837840598827	87.61	1.03	-0.08675491896453721
MB-4694	Basal	0.80528340458595	-0.15474761344115476	-0.5426513124783529	-0.23070643145362382	0.048409173118749135	-0.4079749950437085	Low	2.743844724341373	Low	5.013731158362045	High	52.31482365187128	High	76.06	post	0	0	0	3	20	1	0	0	5949	5949	0	5949	0	1	0	0	1	1.7678439701600437	48.88	3.38	0.15313342362466542
MB-4695	LumA	-0.24346782642527617	-0.3986840282976492	0.6492795576281088	-0.35763338780914583	0.5927242208646843	0.44868862751489896	High	3.7236310618205635	High	4.977253792216297	Low	38.88785379671346	High	61.12	post	2	0	1	2	50	2	0	1	639	639	0	639	0	1	0	0	0	2.0941860319819776	59.45	4.42	-0.3630262035066423
MB-4696	Basal	0.5595101025898682	-0.21060468185582362	-0.33549472629326377	-0.33328531105082204	0.1502701415561171	-0.5443732880979403	Low	3.0873638065354374	Low	4.990585023340847	Low	68.73757499899101	High	49.98	pre	0	0	0	3	45	NA	0	0	7658	7658	0	7658	0	0	0	0	0	0.5734836372065253	64.64	5.86	0.04011552870481519
MB-4697	LumA	-0.2690682114094293	0.03472455757850866	0.1511527421109379	0.08577054258454872	-0.056093168851883916	0.20661787265341994	High	3.073314439343109	Low	4.940408711939674	Low	28.249585341646846	Int	79.01	post	0	0	0	NA	30	NA	0	1	3540	3540	0	3540	0	1	0	0	0	NA	NA	NA	-0.04095117118432312
MB-4698	LumA	-0.35105668639620113	-0.3294750553092246	0.6067723517913817	-0.22038131014585335	0.44206987952191046	0.4075175384990884	High	3.381957144074219	High	5.006989800265068	High	21.72643329892283	Int	59.18	post	1	0	1	3	20	2	1	1	5120	5120	0	3875	1	1	0	1	1	2.1095487812815015	59.95	4.54	-0.31408014189953304
MB-4701	LumA	-0.4132084653258337	-0.4950770947707708	0.7694524717563473	-0.3157566167376304	0.45229919884164616	0.2618176290375808	High	3.0932833081104802	Low	5.011726100394572	High	18.932499945138392	Int	47.62	pre	0	0	0	3	25	2	0	0	3826	3826	0	3826	0	1	0	1	0	1.4451241203249932	77.44	3.84	-0.4143075368855973
MB-4702	LumB	0.07022094342745193	-0.014600643850437942	-0.27526417700596917	0.29986073230566757	-0.3526954041508865	-0.3800701458218813	Low	3.088649848475131	Low	4.995178030268324	Low	53.340914767184145	High	52.13	post	0	0	1	3	35	2	0	0	9026	9026	0	9026	0	1	0	0	0	1.7221860053948805	71.25	3.47	0.16431675852165312
MB-4704	Normal	-0.1289625397419346	-0.21190144956622436	0.4304995321068752	-0.442875668373297	0.4772241600010021	0.4324489201808848	High	3.085858391840636	Low	4.985208542287985	Low	35.059470051436904	High	67.79	post	0	0	0	3	49	2	1	1	1920	1920	0	1920	0	1	0	0	0	2.109974848115381	54.46	5.37	-0.28010754557723955
MB-4705	LumA	-0.21191162954987544	-0.5154891791011528	0.7337176004088615	-0.45589012360309134	0.6360907717835637	0.6283928067931687	High	3.083861814380046	Low	4.978077908500163	Low	0	Low	63.58	post	0	0	0	2	27	2	0	1	6393	3121	1	3356	1	1	0	1	1	1.1390562332049008	75.27	2.73	-0.42677299553735604
MB-4706	LumA	-0.4304515013658167	-0.4342730976830917	0.6240634185724233	-0.09628775917246371	0.20751590976797124	0.4430466634645842	High	2.735065948175814	Low	4.982378386342193	Low	18.400704605993212	Int	75.48	post	0	0	0	3	15	1	0	1	1670	1670	0	1670	0	1	0	1	0	1.2841276948605018	56.3	2.37	-0.30796309371455244
MB-4707	Basal	0.6178194222348249	0.11627683803259953	-0.7132084739769039	-3.361667402529905e-4	-0.22254772642091614	-0.5087679203750077	Low	3.0931289460433593	Low	5.011174807297712	High	69.76910085024288	High	59.85	post	0	0	0	3	27	2	0	0	6636	6636	0	6636	0	0	0	0	1	0.3456030677095688	66.85	4.78	0.2872577544775423
MB-4708	LumA	-0.30072046976694694	-0.13885020188031608	0.5010566907217362	-0.05998175122514074	0.15665746300928537	0.5139524278807024	High	2.7352981916734533	Low	4.983207827405192	Low	25.50094988558154	Int	63.03	post	0	0	0	3	18	1	0	1	6837	561	1	6837	0	1	0	0	0	1.3130189155550873	73.41	3.18	-0.21585312534115797
MB-4709	LumA	-0.20638809432815383	-0.41294847311205735	0.5336215331593644	-0.18681265994059046	0.27249369868629225	0.5482616687272113	High	2.7311089593394424	Low	4.968246283355151	Low	43.174907089130116	High	49.02	pre	0	0	0	2	20	1	0	0	4403	4403	0	4403	0	1	0	1	0	0.535969557239137	88.02	1.73	-0.28427145455037434
MB-4711	Her2	0.2544668661276609	0.2767878635199798	-0.27925072851382043	-0.18157806355665104	-0.0016808740666232338	-0.44541018894512147	Low	5.360683631139991	High	5.00244153978568	High	60.06098402980156	High	56.07	post	11	2	0	3	99	3	1	1	944	944	0	412	1	0	1	0	0	3.180000477717164	0.44	1	0.09912018000544982
MB-4712	Her2	0.1621998125543811	0.2322655054628878	-0.0937079758050333	-0.2852134671946444	0.17264977912887217	0.02920097609825086	High	3.086752549769586	Low	4.988401963462808	Low	55.336575499349024	High	46.59	pre	0	0	0	3	50	2	0	1	7486	7486	0	7486	0	1	0	0	0	1.9644228419934748	66.81	5.66	0.0022434656022086996
MB-4714	Basal	0.6764169263261323	0.015609240958527405	-0.523294923831798	-0.21946885756516668	-0.011574018573034266	-0.38571210987219606	Low	4.310059098818503	High	5.000211067208938	High	69.46111162858392	High	64.68	post	11	2	1	3	1	2	0	1	2510	2510	0	2510	0	0	0	0	0	1.066233654456059	45.8	6.99	0.1631363920941529
MB-4715	Basal	0.7624399835618139	-0.1614715941617512	-0.47934679576331746	-0.34361043235859245	0.1527674401693859	-0.5684659994479332	Low	3.736532798422835	High	5.0233314229386945	High	58.33584601546944	High	67.8	post	1	2	0	3	45	2	1	1	1057	715	1	717	1	0	0	0	0	1.1675029854995191	40.87	6.95	0.10269291899573225
MB-4716	LumA	-0.26690682806179916	-0.07007348479535842	0.1402977946317285	0.08778754302606667	-0.12313603162348488	0.16186337403808504	High	3.0898520023780023	Low	4.999471437064293	Low	44.62304545407383	High	52.98	post	0	0	0	3	28	2	1	1	2284	679	1	1666	1	1	0	1	0	1.560130437095704	74.19	4.14	-0.04926427485732533
MB-4717	Basal	0.736983690800836	0.1393785146512201	-0.6674832084892608	-0.0902367578479099	-0.1557930134893077	-0.6546203153513888	Low	3.0898876305171186	Low	4.999598680418281	Low	86.10457878163479	High	43.51	pre	0	0	0	3	25	2	1	1	1287	791	1	1245	1	0	0	0	1	0.1577622992390178	75	4.42	0.2597644428795176
MB-4718	Normal	0.06882805193675691	-0.5088132268142749	0.3280979921702627	-0.5382989987851101	0.5979109179845503	0.23246416742445658	High	3.439761723706708	High	4.999149013238243	Low	31.88100253278561	High	44.27	pre	0	0	1	1	99	2	1	1	5950	5950	0	1496	1	1	0	1	1	1.2473807157153405	81.12	2.35	-0.29297827167933976
MB-4719	LumA	-0.5407781135770733	-0.3133375015797932	0.616762745931539	0.030783268643166703	0.22312402610090126	0.19884111139487792	High	4.364288933565506	High	4.9796033341625225	Low	0	Low	67.27	post	4	0	1	2	22	2	0	1	2447	2447	0	2447	0	1	0	1	0	1.8920321205545938	59.74	3.52	-0.2672585876972237
MB-4721	LumA	-0.3155619687540076	0.00278564915567566	0.3998078885705265	0.02257119541698651	0.09965181966409171	0.5593931113129675	High	4.705176151720725	High	4.947057684716873	Low	39.94197090381404	High	66.39	post	5	0	1	1	60	3	1	1	712	712	0	616	1	1	0	0	0	2.0218070843207325	57.73	3.95	-0.1461871277070914
MB-4722	LumA	-0.5449567880491583	-0.27390615749686703	0.7602786002141836	-0.06521634760908017	0.2474726875802721	0.4881823758671025	High	3.0838651329756237	Low	4.978089760627228	Low	35.99273623929952	High	64.02	post	0	0	0	NA	25	2	0	0	2583	2583	0	2583	0	1	0	1	0	NA	NA	NA	-0.3336110623249928
MB-4723	LumB	-0.36219981832176124	0.23942174208695113	0.06623439191960068	0.3358305735127376	-0.365950296790544	-0.058478194953938405	High	2.730298430333761	Low	4.965351536906288	Low	48.26583749661913	High	64.76	post	0	0	0	3	15	1	0	0	6359	6359	0	6359	0	1	0	0	0	1.1913616953193256	73.61	2.82	0.0653419567896115
MB-4724	Her2	0.15600384695784122	0.6565967173662405	-0.4123919427278401	-0.02300340979731178	-0.24031696655379034	-0.20753278574266015	High	2.7406922323091365	Low	5.002472258246915	High	57.69505520434626	High	60.44	post	0	0	0	3	20	1	0	0	4382	4382	0	4382	0	0	1	0	0	0.5168339228840227	62.75	5.36	0.22151427470592483
MB-4725	Her2	-0.20437080320369896	0.5351808369257566	-0.11998079116400472	0.40594535076550414	-0.44471125305517556	-0.15904239201292766	High	3.735402197467267	High	5.019293562383096	High	50.70733684495514	High	65.83	post	1	0	1	3	26	2	1	1	2963	2963	0	2221	1	1	1	1	0	2.4221368884459222	47.97	5.28	0.18816405994273339
MB-4729	Her2	0.008933717836871448	0.3813937921589727	-0.0601344878051777	0.04293329511231051	-0.0788570062112957	-0.19701128521639744	High	3.7283875221672056	High	4.994241150597162	Low	48.63173598574113	High	75.41	post	1	0	1	3	25	NA	0	1	840	840	0	840	0	1	1	0	0	2.4751587542147386	36.74	4.32	0.07653432468051213
MB-4730	LumA	-0.6434678379600366	-0.30810240230447167	0.826272838428492	-0.07842289811901908	0.3403529860045388	0.4094998501924422	High	3.4429725746939344	High	5.010616338192621	High	43.567597570624116	High	51.29	post	0	0	0	3	68	2	0	1	3939	3939	0	3939	0	1	0	1	0	2.2168081575634737	59.33	6.55	-0.3681157118076001
MB-4731	Her2	0.19130644163580096	0.6125066152126154	-0.45648416301949596	0.28939153953778873	-0.44283827909522394	-0.296050627126653	High	4.086070610129246	High	5.021680750461593	High	63.64001973108971	High	49.43	pre	1	2	0	3	60	NA	1	1	1346	1346	0	1012	1	0	1	0	0	1.5372408163689184	34.13	8.71	0.30483078542762393
MB-4732	Basal	0.7012488194533503	-0.08784400527122037	-0.5357829165069946	-0.25433415091140543	0.04245407642556968	-0.5010674018739025	Low	3.7410786279966763	High	5.039566528559558	High	76.4057688350305	High	26.72	pre	3	2	0	3	45	2	0	0	4496	4496	0	4496	0	0	0	0	1	1.2324413037925133	46.06	8.41	0.14819049724287603
MB-4733	Basal	0.5210855097431093	0.16334470307677448	-0.5323247031507863	-0.21567497578231148	-0.03755552914569625	-0.4394632538650599	Low	4.022827923003817	High	5.0100997250136325	High	64.28920911266891	High	56.27	post	4	2	1	3	18	2	1	1	592	592	0	308	1	0	0	0	0	1.121427672602539	47.28	7.65	0.1770407944977041
MB-4735	LumA	-0.5902017461262169	-0.12372124525897414	0.7117675517451505	-0.053978773720623055	0.285364391539293	0.39913083518105286	High	3.0840281083855614	Low	4.978671815662719	Low	42.53417432792398	High	54.18	post	0	0	0	2	40	2	0	0	8934	8934	0	4004	1	1	0	1	0	1.0910833985906256	80.99	2.8	-0.2987727222864822
MB-4737	LumB	0.028866475376127635	0.24604966594011046	-0.3939481381613958	0.4240503309191295	-0.44696842680178395	-0.21774931523917612	High	3.728453273375459	High	4.994475976340926	Low	65.4886917938091	High	52.29	post	1	0	1	3	46	2	0	0	3666	3666	0	3666	0	1	0	0	1	2.680877208313954	44.62	6.82	0.262443226767894
MB-4738	Normal	-0.14860711283484013	-0.566543404143967	0.6170028996368313	-0.45209624182023617	0.6590467090363039	0.4835315676634646	High	2.7406589262106955	Low	5.002353307895341	High	5.196769466721278	Low	42.27	pre	0	0	0	2	20	1	0	0	5282	5282	0	5282	0	1	0	1	0	0.5348997732497807	89.24	1.75	-0.389178685634195
MB-4739	LumA	-0.5002881988648011	-0.14298064718011103	0.4971181699549435	0.11842674020912496	-0.03145635753252052	0.47156145474590483	High	2.7401841378980616	Low	5.00065763535022	High	43.09973166696261	High	56.08	post	0	0	0	2	15	1	0	1	4850	4850	0	976	1	1	0	1	1	0.6301097387078796	84.99	1.84	-0.18395411514143545
MB-4741	LumB	-0.3045148983105644	0.22803900329565574	-0.03789625469511598	0.48936272616828197	-0.34078521076452767	0.18793839708143179	High	3.3747504826904953	High	4.981251723894626	Low	41.846160144905454	High	53.02	post	1	0	1	2	20	2	1	1	1695	666	1	1408	1	1	0	0	0	1.04978967940831	81.88	1.92	0.13757708909499475
MB-4742	LumA	-0.5874639938858854	-0.14754334838337288	0.6402978090501789	0.16025548746060422	0.08558050247778864	0.3293687121264849	High	4.363724310661549	High	4.977586823791246	Low	8.5553327036404	Low	76.42	post	5	0	1	NA	35	2	0	1	2494	1612	1	2494	0	1	0	1	0	NA	NA	NA	-0.2279208944614209
MB-4743	Normal	-0.08919308614553914	-0.5115028191025135	0.6027858002835305	-0.5296066873585685	0.7180694012614455	0.25587069395751927	High	2.7379843692397365	Low	4.9928013187133455	Low	15.745876130901646	Low	52.61	post	0	0	0	2	15	1	0	0	6905	4368	1	6905	0	1	0	0	0	0.3407915137804882	88.42	1.43	-0.3925967027884497
MB-4744	LumB	-0.47853027316532387	0.045675040466337115	0.23381364747252803	0.43576814300794803	-0.34539560820440846	0.022491613443822465	High	3.3763186788545987	High	4.986852424480708	Low	37.73534969767097	High	64.21	post	2	0	1	3	16	2	1	1	4590	2289	1	2289	1	1	0	1	1	2.2730652169258585	53.09	4.88	0.0022845239488627767
MB-4745	Her2	0.29927954753519354	0.4643388971909014	-0.3129683087368514	-0.14157422146654516	-0.09945971977076333	-0.48543763659938177	Low	3.7350281513426515	High	5.017957683366612	High	60.608576730580154	High	50.08	post	1	2	0	3	37	2	1	1	1280	1280	0	902	1	0	1	0	0	1.1948967613322805	45.99	8.06	0.14453179907289193
MB-4746	LumA	-0.07060518935591951	-0.07189856527666315	0.05600384407415112	-0.0562358932623217	-0.024252611532706657	-0.05466605708210409	High	3.727601066616259	High	4.991432380772354	Low	100	High	38.1	pre	3	2	0	3	45	NA	0	0	7333	7333	0	7333	0	1	0	1	1	3.1873452490701664	27.86	8.87	-0.04413364973654093
MB-4749	LumB	-0.31335255466531897	-0.06330147564104344	0.20326609615935468	0.23622917075778008	-0.26303277893987004	0.13060384348904366	High	3.0770312478698094	Low	4.953683028106462	Low	24.32700033350004	Int	70.57	post	0	0	0	3	22	2	0	1	1544	1544	0	1544	0	1	0	1	1	1.7936697170850486	57.88	4.11	-0.03804156823008234
MB-4750	LumB	-0.20206532763289345	0.10061956864035358	7.684918569351783e-4	0.46213322020778974	-0.38040581376350385	-0.13136627106341053	High	3.7289728275356024	High	4.996331526912866	Low	50.63263445269277	High	73.21	post	1	0	1	2	25	2	1	1	1132	1132	0	1112	1	1	0	1	0	1.3928166964151596	59.76	2.03	0.10800043527163145
MB-4752	LumA	-0.3475504422989344	-0.17539983994012948	0.29764650233920625	0.1307688619584133	0.08169047963788917	0.296050627126653	High	4.08052282232461	High	5.001867222587894	High	44.02694760697388	High	63.7	post	1	0	1	2	60	3	1	1	3758	3758	0	2240	1	1	0	0	0	1.9685185485278853	60.96	3.92	-0.10954847545265733
MB-4757	Basal	0.7762248062455885	0.0522549358857779	-0.6789625556022301	-0.14652067493026774	-0.08322727878451612	-0.5593168685555309	Low	3.035313965774284	Low	5.018978449193872	High	71.63922694177762	High	38.93	pre	3	2	0	3	10	NA	1	1	822	308	1	520	1	0	0	0	0	0.5997995536818911	65.29	6.08	0.24222934628936943
MB-4758	Basal	0.6754563115049633	-0.1771768919877157	-0.40926994455904087	-0.40306392156333565	0.2426221652737308	-0.40911863640525875	Low	2.398357672906409	Low	5.029848831808604	High	60.83063148268843	High	45.77	pre	0	0	0	3	10	NA	0	0	6358	6358	0	6358	0	0	0	0	0	-0.2066540469040969	80.87	3.28	0.05895866772722899
MB-4760	LumA	-0.2177233492179477	-0.48321407164228997	0.4959654321695407	-0.23027421707329854	0.30836835376536526	0.25892040425498675	High	3.3756355224557684	High	4.984412580199173	Low	38.49490127295175	High	48.41	pre	1	0	1	NA	15	NA	1	1	3744	3744	0	2951	1	1	0	1	1	NA	NA	NA	-0.2904631729224747
MB-4762	LumA	-0.48650337618102635	-0.21137313679532033	0.6719500674076966	-0.24809105430670703	0.29511346112570774	0.43969198213737004	High	2.7301892416778317	Low	4.964961577420828	Low	20.559001682560236	Int	67.82	post	0	0	0	2	15	1	0	0	7563	7563	0	7563	0	1	0	1	0	0.4721208359778419	76.87	1.42	-0.33521391063364925
MB-4763	Her2	0.23174832560701472	0.5511743053540323	-0.3922190314832916	9.6047640072283e-5	-0.26682675183310534	-0.28408051420909325	High	3.729390143023143	High	4.997821939368367	Low	73.52424158770054	High	44.07	pre	1	2	0	3	30	2	0	0	3063	3063	0	3063	0	0	1	0	1	1.0141448426509718	52.64	7.59	0.21110489458437037
MB-4764	Normal	-0.07065322009697796	-0.22462898450163898	0.35134487084255184	-0.30523940014971546	0.37401849231033557	0.17993290755057972	High	3.0826400673214556	Low	4.973714526148055	Low	34.672105763887316	High	57.95	post	0	0	1	3	50	2	0	0	7365	7365	0	7365	0	1	0	1	1	2.2993740613856946	55.25	5.24	-0.22015045726594776
MB-4767	LumB	-0.22156580850262358	-0.08755583466890912	-2.4015370529224323e-4	0.3070162814910527	-0.19584584124827278	-0.16171088852321167	High	3.7243623622916013	High	4.979865579612861	Low	43.182865419208	High	74.86	post	1	0	1	3	40	2	1	1	1414	1253	1	1253	1	1	0	1	0	2.507108862746638	36.8	4.5	0.04911040641734122
MB-4769	Basal	0.670076868506417	0.016906008668928142	-0.677137387442009	-0.07731835025818783	-0.0681954621315712	-0.4071363247119049	Low	3.101037990910882	Low	5.039421396110293	High	94.63803347039962	High	65.86	post	0	0	0	3	35	2	1	1	651	230	1	598	1	0	0	0	1	0.5503020000000937	58.53	5.18	0.2479760556364921
MB-4770	Her2	0.38919309479660935	0.49949571067287696	-0.6317963678828336	0.031935840324034105	-0.36426942272392077	-0.47857578843008003	Low	2.736871497020937	Low	4.9888267750747755	Low	85.3924747538825	High	70.22	post	0	0	0	3	13	1	0	1	4562	4562	0	4562	0	0	1	0	1	0.4232699057805165	56.76	4.4	0.301555148375267
MB-4771	LumB	-0.29745437937497243	0.01556121252480886	0.13049952345580496	0.3055275430699323	-0.13586264955648938	0.29513571403741273	High	3.078335342503684	Low	4.958340508941728	Low	43.72132309856822	High	47.86	pre	0	0	0	2	30	2	0	0	8917	8917	0	8917	0	1	0	1	0	0.8365769353148119	85.58	2.28	0.012896123465339186
MB-4778	LumA	-0.44875121370908566	-0.20191153535276682	0.3721421817208601	0.04288527129227436	0.10344579255732701	0.2679932923899524	High	3.0874569556277107	Low	4.990917698670394	Low	17.802667261178637	Low	78.62	post	0	0	0	2	25	2	0	1	6184	6184	0	6184	0	1	0	1	0	0.9471476470223151	50.84	1.52	-0.16333167431565565
MB-4779	LumA	-0.5002881988648011	-0.22069065293671822	0.6858789823146467	-0.05609182180221328	0.25414815887343295	0.570677039413597	High	3.378084081613806	High	4.99315743433502	Low	13.661553457170541	Low	53.39	post	2	0	1	2	13	2	0	0	3047	3047	0	3047	0	1	0	1	0	1.0143858603910596	82.18	1.86	-0.2975972612971352
MB-4782	Normal	0.035878963570661136	-0.5163536909080866	0.41575409460193147	-0.5662488620461446	0.7338696174877037	0.10018298327180582	High	NA	NA	5.003487729571699	High	36.83994531965146	High	43.85	pre	0	0	0	2	NA	NA	0	0	7532	7532	0	7532	0	1	0	1	0	NA	NA	NA	-0.33176212516570724
MB-4784	Normal	-0.061047071885288226	-0.26886317195641973	0.2585014483765706	-0.3106180679937633	0.4077320235894644	0.05093016196770646	High	2.735216595602246	Low	4.9829164128651655	Low	49.40885282537438	High	63.35	post	0	0	1	3	20	NA	0	1	4372	4372	0	4372	0	1	0	0	0	1.3952592027185289	71.96	2.45	-0.1946485823156343
MB-4785	LumB	-0.4623919441696851	0.056289324318135756	0.24327570346104238	0.3934111337360712	-0.3356945635913258	0.2958218988543429	High	3.0873107572629532	Low	4.990395561653405	Low	95.13002313036176	High	75.46	post	0	0	0	2	28	2	1	1	3650	3650	0	1960	1	1	0	1	1	1.2697136185876365	56.49	2.34	-0.008594056707766001
MB-4787	LumA	-0.0815561983172458	-0.31982134013179686	0.30220942273975887	-0.11535321572681191	0.2678352762730793	0.17230863180691108	High	3.0920495504328365	Low	5.0073198229744165	High	68.19775484142413	High	68.85	post	0	0	0	2	30	2	0	1	2432	2432	0	2432	0	1	0	1	0	1.003210125938331	71.18	2.25	-0.17173881408036268
MB-4790	LumA	-0.10581172255176237	-0.4064166061263351	0.2904899219214974	-0.03616193648721455	0.20689158511465403	0.25259225538774177	High	3.0910000102781323	Low	5.003571465279043	High	45.69677083833754	High	43.73	pre	0	0	0	2	28	2	1	1	2114	2114	0	879	1	1	0	0	0	0.7818202988181643	86.85	2.19	-0.1611443977081168
MB-4791	LumB	-0.015513929361878913	0.26919937099244956	-0.1742555285600517	0.3640685796939888	-0.3416976852578374	-0.03758767941628635	High	2.7385556814586485	Low	4.994841719495173	Low	83.03419921093985	High	83.49	post	0	0	0	1	20	1	0	1	5215	5215	0	5215	0	1	0	0	1	0.3312789296272494	36.28	0.58	0.17451088109103502
MB-4792	Basal	0.783765632591765	-0.08404975900745526	-0.5103746544870753	-0.35086202918404985	0.11458758637037245	-0.6415065610722787	Low	3.3807363668327266	High	5.002629881545451	High	80.2309683033974	High	49.92	pre	2	2	0	3	20	2	1	1	1219	1219	0	1067	1	0	0	0	1	0.7926266465150761	58.69	6.69	0.12193142636196777
MB-4793	Basal	0.7850624626003431	0.01008597108089463	-0.6362632268012691	-0.15261970007485773	-0.08130627985123243	-0.32685270113107423	Low	3.093007097870969	Low	5.0107396352534606	High	70.37388571378833	High	72.49	post	0	0	0	3	50	2	0	1	2501	2501	0	2501	0	0	0	0	0	0.8516478078868711	44.68	5.42	0.22169040575493876
MB-4794	LumA	-0.6197406518771629	-0.014984871320186308	0.573294925273643	0.28213994271233134	-0.0061471965865078255	0.338822814048634	High	3.7265680260062215	High	4.987742950022218	Low	24.567071700177117	Int	89	post	3	0	1	NA	35	2	0	1	1365	1365	0	1365	0	1	0	1	0	NA	NA	NA	-0.16281330492148294
MB-4796	LumB	-0.22660903631376073	0.4572306890005566	-0.13040346197368807	0.6354511867182244	-0.5212150355731987	-0.20806648504471695	High	3.089081066096295	Low	4.996718093201052	Low	52.00165731571359	High	53.18	post	0	0	0	2	25	2	0	0	3848	272	1	3848	0	1	1	0	0	1.0470895997303717	81.86	2.7	0.23402818088062433
MB-4797	LumB	-0.1667627329549337	-0.10873637393878784	0.058309319644956656	0.223310763168058	-0.15728178766260256	0.22499237719566131	High	2.7379810075438873	Low	4.992789312656741	Low	39.25548905223165	High	81.06	post	0	0	1	2	20	1	0	1	2981	2981	0	2981	0	1	0	0	0	0.797722749362584	43.71	0.79	0.010149805328966859
MB-4798	Normal	-0.16873199333833008	-0.43946016852469466	0.4800672568791942	-0.43187821358502054	0.5723616321718772	0.08851784138399281	High	3.090378996503982	Low	5.0013535589427915	High	24.285596254543727	Int	44.51	pre	0	0	0	2	25	2	0	0	7715	7715	0	7715	0	1	0	1	0	0.6948910910708785	87.55	2.02	-0.3237266763533606
MB-4800	LumA	-0.5160422819319722	0.250852509311965	0.4217099064931791	0.15300389063514683	-0.102917517850674	-0.060155535617545504	High	3.0854330957981126	Low	4.983689627850403	Low	46.40953785423038	High	61.3	post	0	0	0	3	25	2	1	1	3328	3328	0	816	1	1	0	1	0	1.5447723877283746	70.94	3.9	-0.10389028634075996
MB-4801	LumB	-0.4142171108880611	-0.0301618563752468	0.3272334388312106	0.3336695016111112	-0.19666226579491836	0.3392802705932541	High	4.367079423756723	High	4.989569370559727	Low	74.09439568150154	High	65.83	post	7	0	1	3	35	2	0	1	3911	3911	0	3911	0	1	0	1	1	3.5696830032862867	13.63	7.79	-0.0588456621414887
MB-4802	LumB	-0.24029779751541858	0.18457327078037175	-0.023583093859698288	0.3965326820384204	-0.35389602848418883	0.30451357320212513	High	3.0850380152206736	Low	4.98227862578812	Low	62.527402673015246	High	71.67	post	0	0	0	2	40	2	1	1	1317	1317	0	731	1	1	0	0	0	1.2443150952786268	64.28	2.6	0.10935467139900779
MB-4805	LumA	-0.41839578536014616	-0.019451515656011074	0.37276658135461993	0.02578879135940799	0.017337015372885355	0.11009454173857504	High	3.090356546766314	Low	5.001273381308263	High	50.43308557071397	High	45.39	pre	0	0	1	3	35	2	1	1	3894	3894	0	1470	1	1	0	1	0	1.6944779770215985	73.11	3.45	-0.1440631867946356
MB-4806	LumA	-0.3470701348883499	-0.27381010062942995	0.5731028023094092	-0.07506123071648917	0.20002401392816482	0.47956694427675695	High	3.021948777427771	Low	4.971245633670611	Low	17.734881836645453	Low	49.77	pre	1	0	1	2	10	2	0	1	6053	6053	0	6053	0	1	0	1	0	0.5071149378828254	88.07	1.17	-0.26232975466994074
MB-4809	Basal	0.737415967470362	-0.009077373972805168	-0.5496157699318278	-0.20136387741154133	-0.02252371249275133	-0.46065874043245875	Low	2.7494523114230516	Low	5.0337582550823265	High	57.69816205464983	High	43.77	pre	0	0	0	3	14	1	0	0	8582	8582	0	8582	0	1	0	0	0	1.006374400705166	84.39	2.67	0.17633718346894847
MB-4814	Normal	0.2933717663850043	-0.5561692624607611	0.08141210609407046	-0.3962925629382397	0.5130027651334109	-0.4611924397345155	Low	3.0981569544659475	Low	5.029131980235526	High	45.58391586008162	High	39.92	pre	0	0	0	2	50	2	1	1	2204	2204	0	1613	1	1	0	1	0	1.2475288394149278	81.64	3.31	-0.17089912872382024
MB-4818	LumB	-0.45403459522551504	0.09389558791975716	0.14687800615673596	0.508043992162341	-0.3329091151380645	0.33821287198914046	High	4.08677255628303	High	5.024187701010822	High	37.0489112907473	High	75.74	post	1	0	1	2	57	3	0	1	2287	2287	0	2287	0	1	0	0	0	2.0343497694883648	45.16	3.13	0.0554773368931433
MB-4820	LumA	-0.4008645648738124	-0.1614715941617512	0.39567724483949995	0.22268645350758817	-0.05316364547862628	0.14852089148666495	High	3.3767760355911616	High	4.988485841397005	Low	37.57880050995519	High	67.19	post	2	0	1	NA	16	NA	1	1	1719	1719	0	1519	1	1	0	1	0	NA	NA	NA	-0.12273219848178546
MB-4822	LumA	-0.49212297288486484	-0.3588684567449747	0.7046109713274417	-0.07746242171829625	0.334734064124684	0.2852241555706435	High	2.3841854229268695	Low	4.9792336533102475	Low	19.170351576213136	Int	76.88	post	0	0	0	2	10	1	1	1	2749	2749	0	2719	1	1	0	1	0	0.24340893271147834	59.73	0.88	-0.3250544507001785
MB-4823	Her2	0.1276657097333565	0.4070409757646762	-0.10590778403387927	-0.096719973552789	-0.009508944719754293	-0.3681762756617582	Low	2.3919828634437557	Low	5.00708165515627	High	100	High	64.15	post	0	0	0	2	1	1	0	1	8469	8469	0	8469	0	0	1	0	1	-0.1767131727609824	73	3.05	0.06899125523280646
MB-4825	LumA	-0.6559558306352332	0.0365496380598134	0.3280979921702627	0.30413485228888415	-0.19752671531489602	0.17535834210437853	High	2.3891782781507094	Low	4.997065279109676	Low	27.73496623223414	Int	65.93	post	0	0	0	2	10	1	0	1	6433	6433	0	6433	0	1	0	1	0	0.14989847879388063	80.97	1.08	-0.07001413627603004
MB-4827	LumA	-0.3638328635177485	-0.33158830639284065	0.6677233621945531	-0.1928636612651443	0.2943930865257264	0.5812747826972965	High	3.082536678976884	Low	4.973345282060301	Low	27.708624316181574	Int	78.54	post	0	0	1	2	22	2	0	1	1371	1371	0	1371	0	1	0	0	0	0.8502574528300938	51.72	0.98	-0.32936682518015953
MB-4828	LumB	-0.23741595305191165	0.32371164326299906	-0.1553314165830229	0.4976228232144983	-0.40566694973618445	-0.04078987522862718	High	4.073750537837821	High	4.977680492277933	Low	58.037398698606125	High	78.87	post	2	0	1	3	80	3	1	1	1275	670	1	701	1	1	0	0	1	3.6097496847528734	8.4	5.15	0.19424053051652668
MB-4829	LumB	-0.3018732075523497	0.050862111307940064	0.13818444202515676	0.24938769744768285	-0.12741025425004113	0.012351326704743185	High	3.0311323615761	Low	5.004044148486072	High	59.080094867089116	High	83.27	post	1	0	1	NA	10	2	0	1	5288	5288	0	5288	0	1	0	0	0	NA	NA	NA	0.0013862531037490758
MB-4832	LumA	-0.3195965510029173	-0.42221796081973667	0.7472142386462856	-0.4638620777290908	0.5541601672790141	0.2869014962342506	High	2.7388555092336846	Low	4.995912532977445	Low	18.497197496135964	Int	45.44	pre	0	0	0	1	11	1	1	1	4252	4252	0	3826	1	1	0	1	0	-0.6704654937420143	94.44	0.55	-0.4273871018659422
MB-4834	LumB	0.1906820420020411	0.03285144866348537	-0.3833333443874786	0.2739758933061873	-0.3408812607111918	-0.5115889024001652	Low	3.7332543680168904	High	5.011622742917465	High	51.91576406095004	High	49.61	pre	2	0	1	3	25	NA	1	1	1085	1085	0	824	1	1	0	0	0	2.229257403079024	59.27	5.17	0.20682406849188614
MB-4836	Her2	0.11589817817403658	0.21214159173481706	-0.38453411291393985	0.15775824881872486	-0.26173610465990355	-0.20105215136054183	High	2.7343345592812023	Low	4.97976628314715	Low	53.55014281980631	High	55.66	post	0	0	0	3	16	NA	1	1	703	703	0	430	1	1	0	1	0	1.159525833038188	79.56	2.95	0.19827789553592617
MB-4838	LumB	-0.32372719473394385	0.06421401588169581	0.05341018405699489	0.355328244447411	-0.16587825788904714	0.06976212305456798	High	3.434971657612453	High	4.982041634330188	Low	46.47807708447333	High	74.39	post	0	0	1	2	99	3	0	1	6023	6023	0	6023	0	1	0	0	1	2.2120074900431677	44.06	3.76	0.055085355812632575
MB-4839	LumA	-0.282949095575321	-0.2962874076097094	0.25922190949244733	0.14114200708621988	-0.10844038978386462	0.1063586466241774	High	2.7410050700949116	Low	5.003589536053257	High	17.91924481228932	Low	67.26	post	0	0	0	NA	12	NA	0	0	8982	8982	0	3987	1	1	0	1	0	NA	NA	NA	-0.1053747312895327
MB-4843	LumA	-0.37281461209567834	-0.07819029009379266	0.47833815020109005	-0.055083321581454306	0.19474126686163465	0.3472095173666695	High	3.0790164144100296	Low	4.9607729086072485	Low	28.38620235395494	Int	54.35	post	0	0	1	NA	30	2	0	0	7954	7954	0	7954	0	1	0	1	0	NA	NA	NA	-0.20332770044814416
MB-4845	LumA	-0.4973102929191772	-0.3044042129081437	0.6683477618283129	-0.013974931630517178	0.2696602252596988	0.4457151599748682	High	4.660321260450421	High	5.001147358751503	High	24.629290377639297	Int	86.75	post	19	0	1	NA	20	2	1	1	764	764	0	127	1	1	0	1	0	NA	NA	NA	-0.2918464934915814
MB-4846	LumB	-0.19053794977886576	0.42548389431259775	-0.22550432926941638	0.5497286679537119	-0.5727938569318659	-0.03804513596090647	High	3.085850386029987	Low	4.985179950107096	Low	46.634937982493355	High	63.07	post	0	0	1	2	25	2	1	1	3049	785	1	869	1	1	1	1	1	1.393983442129561	72.19	2.45	0.2446402354095238
MB-4849	LumA	-0.39020174035883676	-0.04975745733241351	0.3131124009600267	0.1834990163580967	-0.061856165651735	0.2936871016461157	High	3.0774251071159173	Low	4.955089668271133	Low	36.82065522007447	High	81.52	post	0	0	1	3	30	2	1	1	1360	330	1	1360	0	1	0	0	0	1.8531535503013972	33.9	1.91	-0.08973442446187828
MB-4851	LumA	-0.5262728297774218	-0.11411555851526498	0.36195966461646895	0.3422657653975805	-0.14878136738282222	0.2992528229389938	High	3.731398795292637	High	5.004995697473703	High	32.25364938593208	High	73.95	post	1	0	1	2	25	2	1	1	2708	2708	0	2597	1	1	0	1	0	1.3989930264341832	58.26	1.99	-0.08435266843885883
MB-4853	LumA	-0.411527389388788	-0.3128091888088892	0.766330473587548	-0.2608173666162845	0.538552050946084	0.3744281817715665	High	2.7368616811221065	Low	4.988791718293238	Low	24.593953340806944	Int	62.35	post	0	0	0	NA	16	1	0	0	7978	935	1	7978	0	1	0	1	1	NA	NA	NA	-0.3786538274680179
MB-4855	LumA	-0.5977906032134518	0.011526824092451007	0.477905873531564	0.16179224970176073	0.06920398657154514	0.19464775973586018	High	3.731762621251086	High	5.006295075896734	High	40.63730876430127	High	74.8	post	2	0	1	3	30	NA	0	1	1244	950	1	1244	0	1	0	1	0	2.5762583614709547	35.23	4.71	-0.15378209083890526
MB-4858	Her2	-0.24293948827363326	0.3142980702541641	0.2105187380591804	-0.11857081166923338	0.041829751772252476	-0.012885026006799987	High	2.7365222193657868	Low	4.98757935487781	Low	66.18836995330349	High	74.56	post	0	0	0	3	15	NA	0	1	3880	3880	0	3880	0	1	1	0	0	1.5940938719277709	54.49	3.15	-0.07327886360722699
MB-4859	Normal	-0.015081652692352874	-0.23735651943705366	0.3776657169425817	-0.6102867050192863	0.6775363237691595	7.624275743668632e-4	High	2.7385907718622384	Low	4.994967042365136	Low	57.66780901198865	High	74.29	post	0	0	0	2	17	1	0	1	4734	4734	0	4734	0	0	0	0	0	0.2506767031916968	53.38	3.46	-0.2980091508819777
MB-4860	LumA	-0.21666667291466185	-0.08323327563423999	0.24068204344388616	0.017384622853083224	0.014455516972959812	0.19083562186402583	High	2.3778120718259164	Low	4.956471685092557	Low	38.629887645854964	High	44.95	pre	0	0	0	2	10	1	0	0	7038	1127	1	7038	0	1	0	1	1	0.26683369605897633	90.71	1.36	-0.09865475823655405
MB-4862	Her2	0.26268012284865566	0.3422986471120764	-0.6109029955224082	0.33779955013421936	-0.5799015529850156	-0.5766239744936587	Low	3.0937179283369414	Low	5.013278315489076	High	59.488287360711794	High	64.32	post	0	0	1	3	23	2	0	0	5619	5619	0	5619	0	1	0	1	1	1.7716540568498689	64.69	3.33	0.3396107588043712
MB-4865	Basal	0.7926993504286364	-0.005859468913662596	-0.7571566020453845	-0.06728137187063425	-0.090959299490983	-0.4341262608444919	Low	3.104972124043142	Low	5.0534718715826505	High	100	High	50.7	post	0	0	0	3	35	2	0	0	6897	6897	0	6897	0	0	0	0	1	0.4141242680000938	68.37	5.25	0.2808903604169772
MB-4866	LumA	-0.40754083788093676	-0.1461985522392536	0.5617675474196154	-0.24703453026591193	0.3610037245373385	0.2307868267608495	High	2.737344526718418	Low	4.990516166851493	Low	20.387847964632595	Int	43.86	pre	0	0	0	1	20	1	0	0	6729	6729	0	6729	0	1	0	1	0	-0.2185701174494489	93.29	0.86	-0.2857397762465863
MB-4867	LumA	-0.40341019414991014	-0.3695787974642104	0.6129202866468632	-0.253181579230538	0.3893864837766051	0.4289417533387972	High	3.0847737897902245	Low	4.981334963536515	Low	23.70809423758093	Int	47.03	pre	0	0	0	2	25	2	0	0	6657	6657	0	6657	0	1	0	1	0	0.6967679306763818	87.09	2.02	-0.33114462608615797
MB-4869	LumA	-0.4805475642897787	-0.24821094545744504	0.5747358475053965	-0.04024396119028659	0.12193540729018258	0.2533546829621086	High	3.717197527378528	High	4.954276883494742	Low	23.505438995685015	Int	67.12	post	2	0	1	2	30	2	1	1	879	841	1	848	1	1	0	1	1	2.0259547211666664	57	3.92	-0.25847899089498305
MB-4870	Normal	-0.2481268083079457	-0.6429566421901735	0.47862633464744075	-0.2722470357848862	0.4925441264939395	0.2746264122869441	High	3.0893363194894947	Low	4.997629712462482	Low	40.96401766144402	High	57.33	post	0	0	0	1	25	2	0	0	6872	6847	1	6872	0	1	0	1	0	0.01634682076340309	88.28	1.03	-0.3149109094888718
MB-4871	Basal	0.4156580331198146	0.23418664281162963	-0.5066282566845163	-0.16721894136584473	-0.09201584890428902	-0.3863220519316896	Low	3.0886889482805353	Low	4.995317672430483	Low	58.04101433261886	High	74.53	post	0	0	0	2	40	2	1	1	1194	1194	0	1113	1	0	1	0	0	1.0311941569527885	37.74	5.54	0.18267854955197757
MB-4872	LumA	-0.26503362916051965	-0.2596897411161775	0.3585975127423776	0.0011045478608312548	0.2486252869402423	0.21286977876322818	High	3.3755766207985682	High	4.984202217137743	Low	24.921788242211278	Int	58.69	post	1	0	1	2	20	NA	0	0	4713	3302	1	4713	0	1	0	1	0	1.0961991476594592	79	1.95	-0.16608355871638447
MB-4873	LumB	-0.446109522950871	0.04716392191161204	0.24870317720064708	0.2586562947146582	-0.17850882587538744	0.2669258937858388	High	5.00554408382623	High	4.984086013665105	Low	93.19338503155647	High	64.47	post	14	0	1	2	30	3	1	1	3530	3530	0	2689	1	1	0	1	1	3.1385275133895427	26.45	7.6	-0.04171393798199873
MB-4876	Basal	0.43381365323990817	-0.012439364333103378	-0.4676753256861145	0.11415262022590836	-0.19997598895483273	-0.2744739267720708	High	3.0923405493585188	Low	5.008359104851852	High	52.45302486552981	High	42.45	pre	0	0	0	2	28	2	1	1	4518	4518	0	3766	1	1	0	0	0	0.7872167416465015	86.97	2.21	0.20546267232726087
MB-4878	LumA	-0.19634966944693807	-0.10724749249351291	0.36219981832176124	-0.23469240851662357	0.2904550387124948	0.13830436199014898	High	3.089111396692868	Low	4.996826416760243	Low	48.037215757552275	High	79.35	post	0	0	0	2	25	2	1	1	674	674	0	551	1	1	1	0	0	1.270291734195866	46.16	1.91	-0.1998143747597907
MB-4879	Her2	0.07492795605117988	0.44027665189790993	-0.16402498071460211	-0.13763626822358158	0.024156561586042475	-0.23833485974708143	High	2.7453259086967434	Low	5.019021102488369	High	58.57019594559107	High	49.34	pre	0	0	0	3	18	1	0	1	2399	2399	0	2399	0	0	1	0	0	0.3690823578277297	69.66	5.1	0.08069174778184915
MB-4880	Basal	0.6144572703607335	0.11651698020119226	-0.537752176890391	-0.31604475965784723	0.035010205559095356	-0.3533089379616044	Low	3.0753404580992454	Low	4.947644493211591	Low	88.20615388554062	High	69.68	post	0	0	0	3	27	2	0	0	6329	3388	1	2592	1	0	0	0	1	0.4339030087095688	57.21	4.48	0.15485034656360783
MB-4881	Basal	0.8202209650551275	-0.08438595804348507	-0.5765129849245592	-0.2937136833410415	0.0909112745176509	-0.5376639254435118	Low	3.100543934164137	Low	5.03765690772906	High	94.09865222391643	High	37.05	pre	0	0	0	3	35	NA	0	0	8226	8226	0	8226	0	0	0	0	1	0.29151041300009367	72.85	4.93	0.15934500099344873
MB-4882	LumA	-0.4357348828822461	-0.018635032282795793	0.5295389201693963	-0.13283388621996742	0.1375915485964447	0.5009149163590291	High	2.3786497625522784	Low	4.959463437686708	Low	29.885846048845348	Int	76.71	post	0	0	0	1	7	1	0	1	7983	7983	0	7983	0	1	0	1	1	-0.5108361654636213	62.36	0.43	-0.23461797470623505
MB-4883	LumA	-0.5263208605184803	-0.16689880717194688	0.6177233607527081	-0.1178984781887274	0.25045023592686183	0.6098658167360539	High	2.7349559290437204	Low	4.981985460870431	Low	18.72657099218694	Int	57.93	post	0	0	0	2	20	1	0	0	8067	8067	0	8067	0	1	0	1	0	0.6001415450130383	84.36	1.77	-0.2834864925258857
MB-4886	Her2	0.2026897272666533	0.5434417275253464	-0.3132564931832021	-0.117418239988366	-0.15416016439601657	-0.4523482798718599	Low	3.729933936009882	High	4.999764057178149	Low	66.4711687947908	High	43.42	pre	1	2	0	3	45	2	1	1	1445	945	1	948	1	0	1	0	1	1.2660047594995194	44.21	8.37	0.15484850615133877
MB-4887	Basal	0.17651297338979877	0.09692137924402555	-0.08583093427144772	-0.3713201765194461	0.12851482863667926	0.04193351659017748	High	3.730278422704602	High	5.00099436680215	High	59.59076904377427	High	52.09	post	3	0	1	3	33	2	1	1	1062	275	1	416	1	1	0	0	0	2.656426142032297	45.48	6.73	-0.03576490876840738
MB-4888	Basal	0.7708453632470423	-0.03731809299931014	-0.5338136561235983	-0.31373961629611247	0.08437987814448633	-0.4802531290936871	Low	2.7443497444461022	Low	5.015534801593223	High	67.01268938562427	High	63.95	post	0	0	0	3	16	1	0	0	6915	6915	0	6915	0	0	0	0	0	0.13202408723901787	68.39	3.92	0.14340062833635248
MB-4893	Basal	0.8573006971522499	-0.17837760283067935	-0.5581172110991732	-0.3683907234972415	0.18340737315526084	-0.4220036624120588	Low	3.389492524872619	High	5.033901874545068	High	100	High	33.04	pre	3	2	0	3	20	2	0	0	5301	5301	0	5301	0	0	0	0	1	0.8211032114700106	59.37	6.98	0.12648970788728434
MB-4894	Basal	0.28904899968974396	-0.03400413107273047	-0.3960614907679675	0.03428900750580503	-0.22638972428748352	-0.22605977579977493	High	3.094586680368963	Low	5.016381001317725	High	41.898210279884594	High	47.71	pre	0	0	0	3	35	2	0	0	6972	6972	0	6972	0	1	0	1	0	1.698807164033712	72.66	4.68	0.15291933284320366
MB-4896	Her2	0.2580211409659861	0.34465204036428515	-0.26503362916051965	-0.2295538597727564	0.012198343226351467	-0.32540408873977716	Low	3.095677542239685	Low	5.020276936570303	High	100	High	41.53	pre	0	0	0	3	30	2	1	1	1946	504	1	1189	1	0	1	0	1	0.5573811503579776	66.18	5.9	0.09157334805885622
MB-4897	Normal	-0.10014409510686544	-0.5055953217551323	0.5753122163980979	-0.5992892502310099	0.7599952029803622	0.3890667911994103	High	2.393319534205029	Low	5.011855479303675	High	11.140145872456984	Low	40.04	pre	0	0	0	1	1	1	0	0	5923	5923	0	5923	0	1	0	1	0	-2.4467568084179994	97.37	0.1	-0.3991213244944447
MB-4898	LumA	-0.5575888729475303	-0.2180490890821982	0.6111431492277006	0.0834173754027778	0.17178532960889448	0.41750533972329423	High	2.3873882809438074	Low	4.990672431942169	Low	11.238441846203742	Low	63.63	post	0	0	0	2	10	NA	1	1	3537	2430	1	2853	1	1	0	1	0	0.12914766692614355	83.4	1.09	-0.24264800873201964
MB-4899	LumA	-0.316570614316235	-0.4020460186579474	0.5088857015142634	-0.1000816409553189	0.21054148308789306	0.2157670035458223	High	2.7464198529796633	Low	5.02292804635594	High	39.34933897571463	High	40.25	pre	0	0	0	2	20	1	0	0	8272	3767	1	8272	0	1	0	1	1	0.8156122591167037	86.95	2.27	-0.26011396888933835
MB-4900	LumB	0.0800672453444339	0.1354882115200179	-0.3574447749569748	0.412332518830311	-0.4789530590409574	-0.21828301454123292	High	2.740533670729672	Low	5.0019059668916865	High	50.83681261245792	High	47.61	pre	0	0	1	2	18	1	0	0	6738	6738	0	6738	0	1	0	0	0	0.451049402117397	88.98	1.12	0.23662965046596685
MB-4904	Her2	0.3545629304934679	0.6097209660569397	-0.6236791726439557	0.2380060520991173	-0.44797695124175785	-0.4289417533387972	Low	NA	NA	5.014067444285736	High	100	High	64.3	post	1	2	0	3	NA	3	0	1	3877	3877	0	3877	0	0	0	0	1	NA	NA	NA	0.3576869731332481
MB-4906	LumA	-0.29529299602734227	-0.35737957529969977	0.25874160208186286	0.039091389509419185	0.13365350078321311	-0.02752363543464376	High	3.729314352182727	High	4.997551257795454	Low	42.316607854698645	High	73.03	post	2	0	1	1	26	2	0	1	7016	7016	0	7016	0	1	0	1	0	0.9604742887912966	64.67	1.38	-0.13663132395799804
MB-4908	LumB	-0.28587897077988633	0.31684357724124707	0.08511047315557099	0.4542573137218625	-0.46459359201466177	-0.1711649904453608	High	3.724044398420516	High	4.978729994358984	Low	70.98418407845307	High	69.87	post	3	0	1	3	40	2	1	1	1437	1437	0	1229	1	1	1	1	1	3.534133119267359	13.55	7.29	0.09926890201308958
MB-4911	Basal	0.7978386397218904	0.038951059745740695	-0.6692123151673649	-0.2201892148657088	-0.041349502038931556	-0.5105977465534882	Low	3.38553522517467	High	5.019768661338108	High	88.23884786357299	High	43.51	pre	2	2	0	3	15	2	1	1	943	943	0	702	1	0	0	0	0	0.6096181762885243	64.62	6.08	0.22145472689337445
MB-4912	LumB	-0.3547550534577017	0.023774074690680203	0.11637848558462106	0.46957691231339166	-0.2449753889670033	0.2955931705820328	High	3.73132236669278	High	5.0047227381885	High	26.35621619147228	Int	78.19	post	3	0	1	2	28	2	1	1	1500	1500	0	698	1	1	0	1	1	2.270332505498042	36.04	3.3	0.053549141023305456
MB-4925	LumB	-0.5476465095484315	0.014408530115563757	0.3434678293089663	0.3726648434804581	-0.18091007454199204	0.2117261374016779	High	3.733463532417538	High	5.012369758634064	High	31.99172901798475	High	76.54	post	1	0	1	2	25	2	0	1	3083	3083	0	3083	0	1	0	1	0	1.4201356185540945	52.31	1.83	-0.05671944982809711
MB-4928	Her2	0.21368876696903802	0.39426541239554297	-0.4333333458293237	0.11237573888457113	-0.23594669398056992	-0.05253125987387687	High	3.7256471169906176	High	4.984453989252204	Low	66.4240580818519	High	75.2	post	1	0	1	3	22	2	0	0	6601	6601	0	6601	0	0	0	0	0	0.8115619076059437	41.61	4.84	0.23117604536133848
MB-4929	Her2	-0.04812680254056555	0.6176456576204998	-0.14202690130983264	0.11655381122771544	-0.27955336976610984	-0.05855443771137509	High	4.366026592146593	High	4.985809257666405	Low	93.33659268336062	High	59.49	post	6	0	1	3	26	2	1	1	1200	381	1	394	1	0	1	0	0	1.8577800727519838	22.05	8.11	0.14680766181514934
MB-4931	Basal	0.7803074192355567	-0.07910283033444504	-0.6520173098684403	-0.20203621089204732	-0.028814983999255434	-0.4897834737732729	Low	3.0898906241551263	Low	4.9996093719825945	Low	68.40451938364177	High	58.39	post	0	0	1	3	30	2	1	1	911	533	1	911	0	0	0	0	0	0.3913294723579777	66.53	4.99	0.20474058817174326
MB-4933	Normal	-0.009221902283222139	-0.09989914213457539	-0.133285306437195	1.4407146010842452e-4	0.036835154545714864	-0.17650198346592882	High	3.0817731505195214	Low	4.970618394712577	Low	46.49441487642109	High	50.78	post	0	0	0	2	30	2	0	0	8187	8187	0	655	1	1	0	0	0	0.8507518945947793	84.75	2.29	0.03290114845416108
MB-4934	LumB	-0.346974073406233	-0.11416358694898351	0.1555235395472567	0.27551265554734383	-0.1521911404894008	0.07952119600646383	High	4.3726696680620964	High	5.009534528793202	High	85.2089552672337	High	74.85	post	4	0	1	2	28	2	0	0	2107	2107	0	2107	0	1	0	1	1	2.4011070589392762	39.25	4.21	-0.020558426774367866
MB-4935	Her2	0.2690682114094293	0.582200673536213	-0.45158502743153417	0.06497622850889946	-0.2422859904604061	-0.3761055224351736	Low	3.725554054079002	High	4.98412162171072	Low	69.81391277554222	High	36.35	pre	3	2	1	3	23	2	0	0	5826	5826	0	5826	0	0	1	0	0	1.236099867740298	45.65	8.36	0.25180093327858555
MB-4937	LumB	0.24490874865702963	0.10282887659140669	-0.4383765736404608	0.294914278841945	-0.3374714876046132	-0.35529124965495823	Low	2.747799307000778	Low	5.027854667859921	High	48.16983207414373	High	41.09	pre	0	0	0	3	20	1	1	1	2317	977	1	977	1	1	0	1	0	1.2907593110550548	80.87	3.42	0.24146322179522434
MB-4938	Basal	0.7803554499766151	-0.12727534935414656	-0.5232468930907396	-0.3582096736495795	0.19550966643494813	-0.5500914949056918	Low	3.741726197617745	High	5.041879277206232	High	71.00223337117909	High	33.92	pre	1	2	0	2	25	2	1	1	2118	850	1	1345	1	0	0	0	0	0.5055658405320118	68.04	5.74	0.11926044928778134
MB-4941	LumA	-0.08434198129863582	-0.3053167531487961	0.4578770545101909	-0.44297171601336927	0.409604997549416	0.17040256287099392	High	2.73089274870905	Low	4.9674741025323215	Low	38.488012349263784	High	57.32	post	0	0	0	2	20	1	1	1	1759	1759	0	1635	1	1	0	1	0	0.5948726087372321	84.71	1.77	-0.2984168026593272
MB-4942	Basal	0.7226224992243598	0.03712597926443595	-0.6824687996994968	-0.05710032202297225	-0.11213831273043574	-0.5199756057182007	Low	3.0896795897844855	Low	4.998855677801734	Low	76.35507446041048	High	60.31	post	0	0	0	3	27	2	0	1	3724	3724	0	3724	0	0	0	0	0	0.3497351097095687	66.53	4.78	0.2594925603054956
MB-4944	LumB	-0.16229587403649795	0.13678497923041863	-0.05970221113565167	0.41852759161497327	-0.417385043229215	0.31251906273297725	High	2.7293904588949927	Low	4.96210878176783	Low	44.4476022640883	High	77.77	post	0	0	0	2	18	1	0	1	7118	7118	0	7118	0	1	0	1	1	0.9554793104099437	53.29	1.6	0.12485950166339077
MB-4945	Basal	0.725312220723633	-0.11032131225149984	-0.46580212678483496	-0.3749219630221568	0.2273502237541254	-0.4484598992425889	Low	3.38197233278854	High	5.007044045673356	High	74.14673350517182	High	65.53	post	1	2	0	3	19	NA	1	1	604	464	1	542	1	0	0	0	0	0.6552979433079567	56.34	5.56	0.0951677251777495
MB-4949	LumB	0.11844380745013434	0.22299601775520844	-0.44634967665616326	0.3268981429860152	-0.36186817405731614	-0.4410643517712303	Low	3.0955236267882524	Low	5.019727238529473	High	46.94041225140657	High	69.75	post	0	0	0	3	22	2	0	0	6509	6509	0	6509	0	1	0	0	0	1.5241783687691601	63.45	3.41	0.25962717545301073
MB-4950	LumA	-0.3482228726737527	-0.16742711994285087	0.41517772570923006	0.05436296428091219	0.08063393022458312	0.12160719811151467	High	5.011396642689313	High	5.00498800960469	High	20.71537259523554	Int	69.99	post	12	0	1	3	30	2	1	1	4518	4518	0	4518	0	1	0	1	0	3.570877797287932	12.65	7.25	-0.16615934298335816
MB-4952	Her2	0.1771373730235586	0.5667835463125598	-0.402641702292975	-0.0229073621572395	-0.2082843093412847	-0.32494663219515707	Low	3.0932604368958128	Low	5.011644417485045	High	96.37293137368908	High	67.15	post	0	0	0	3	21	2	0	0	5532	5532	0	5532	0	0	1	0	0	0.6002278030692701	56.3	5.25	0.20850037969213153
MB-4956	LumB	-0.1645052881251866	0.2545506987082931	-0.25321806686014126	0.5001680856764138	-0.43962060588197377	-0.3443122925840754	Low	4.7138424306059115	High	4.978008680735399	Low	100	High	69.31	post	4	0	1	3	60	3	1	1	2079	1124	1	1124	1	1	0	0	1	3.6746422083897845	10.48	7.22	0.22345362187675905
MB-4957	LumB	-0.26512969064263653	0.11963882839289774	0.019692603833963946	0.2543821747314416	-0.15319966492937476	0.14265019916404012	High	2.7403033906206096	Low	5.001083537930749	High	67.23778239662037	High	70.38	post	0	0	0	2	20	1	1	1	5930	5930	0	2736	1	1	0	0	1	0.9735944932889198	69.23	2.12	0.05291258975969973
MB-4959	LumA	-0.4633525589908541	-0.08784400527122037	0.55590779701048465	7.203573005421226e-4	0.13557449971649682	0.36466910881967063	High	2.7391782039169	Low	4.997065013988928	Low	29.53998182076143	Int	76.93	post	0	0	1	1	13	1	1	1	3527	3527	0	3504	1	1	0	1	1	-0.04289791290029843	60.57	0.46	-0.22255187738652923
MB-4961	LumA	-0.45619597857314526	-0.057201864558788125	0.4112392049424373	0.09585554479213845	0.02108296329278856	0.4675205886017605	High	3.0880355233264707	Low	4.992984011880251	Low	17.880524605762762	Low	56.94	post	0	0	0	2	25	2	0	0	6584	6584	0	6584	0	1	0	1	1	1.0220377338034012	80.73	2.6	-0.1474485770539487
MB-4962	LumA	-0.5399135602380212	-0.03145862408564754	0.5540826288502635	0.08529030438418732	1.9209989332836955e-4	0.12183592638382475	High	3.3649270358241705	High	4.946167985086323	Low	24.240913050031345	Int	72.44	post	2	0	1	2	14	NA	1	1	5935	5935	0	5935	0	1	0	1	0	1.235970773273051	63.04	1.81	-0.19954203670290527
MB-4965	LumA	-0.3130163394779098	-0.1517218221168864	0.20105668207066604	0.11991547863024535	-0.061856165651735	0.05093016196770646	High	3.0884808349193626	Low	4.994574410426294	Low	56.69056524381256	High	69.93	post	0	0	1	2	30	2	0	1	7908	7908	0	7908	0	1	0	1	1	1.2750309591788165	66.62	1.99	-0.07463614744699189
MB-4966	LumB	-0.34188281485403743	0.09082176816177023	0.17391931337264252	0.32920328634775003	-0.3571617266707711	0.35788350340780556	High	4.361741816875701	High	4.970506488841789	Low	75.88652234985558	High	55.83	post	6	0	1	1	50	2	1	1	1479	1479	0	1419	1	1	0	1	1	2.1620156384785396	59.74	4.81	0.010388660749994602
MB-4967	LumA	-0.4547550563413918	-0.3614619921657762	0.7146493962086574	-0.21293761804025144	0.43510625838875705	0.2596828318293536	High	3.3780928006366917	High	4.99318857370247	Low	15.591621669473259	Low	61.16	post	1	0	1	2	15	2	0	1	3921	3921	0	3921	0	1	0	1	0	0.901579244933603	79.72	1.6	-0.3580696387371641
MB-4968	LumA	-0.43064362433005055	-0.416790747809541	0.6666666858912672	-0.1756231098721695	0.37411454225699975	0.37092101492947893	High	4.370419818957718	High	5.00149935342042	High	30.733277751915313	Int	56.03	post	5	0	1	2	25	2	0	0	2361	2361	0	2361	0	1	0	1	0	2.0171248120831913	63.43	4.31	-0.3386070594272773
MB-4969	LumA	-0.6442363298169717	0.09264684864307497	0.4859750380293834	0.2076549978362759	-0.07218153491813487	0.5210430043223143	High	3.0857835795667468	Low	4.984941355595524	Low	21.59650819257985	Int	76.81	post	0	0	0	2	25	2	0	1	5943	5943	0	5943	0	1	0	1	0	0.9328839347642931	56.11	1.65	-0.1385650580813265
MB-4970	LumB	-0.29000961451091295	0.002449450119645839	0.2321325715354823	0.3373673357538941	-0.2184175787143562	0.02653247958796684	High	3.082290940554021	Low	4.972467644835789	Low	42.05203086382723	High	77.45	post	0	0	0	2	30	NA	1	1	2664	2664	0	1649	1	1	0	1	0	1.0752725125092506	53.27	1.81	-0.015537133809856482
MB-4974	Basal	0.7485590993959221	-0.02915325926715734	-0.5926993446612563	-0.3218556418822204	0.029535358599236824	-0.4485361420000256	Low	2.732443266563089	Low	4.973011666296747	Low	69.13221166418425	High	65.16	post	0	0	0	3	18	1	0	1	5283	5283	0	5283	0	0	0	0	0	0.1936886718277297	66.33	4.05	0.16142054340965373
MB-4976	LumA	-0.6041786917742256	-0.023437875654650383	0.7025936802029867	-0.01565576533178213	0.18566454690186918	0.5030497135672563	High	3.3670323386860854	High	4.953686923878877	Low	28.806517461467553	Int	73.65	post	3	0	1	1	20	NA	0	1	6723	6723	0	6723	0	1	0	1	0	0.9712098336484906	63.32	1.37	-0.2755041569625947
MB-4977	LumA	-0.4860710995115003	-0.06810431901289803	0.34711816562940834	0.3215194751419674	-0.22730219878079327	0.08455321799728512	High	4.37047372737959	High	5.001691883498536	High	43.542851910174974	High	72.54	post	5	0	1	3	22	NA	1	1	6502	6502	0	5970	1	1	0	1	0	2.813261610191566	31.63	5.76	-0.07654677028846912
MB-4978	Normal	0.2482228697900626	-0.22333221679123824	-0.03405379541044009	-0.5434855713490134	0.39514948057645616	0.25015248714976784	High	2.7371132693050115	Low	4.989690247517898	Low	40.06532191482273	High	58.89	post	0	0	1	NA	20	1	0	0	5953	5953	0	5953	0	1	0	0	0	NA	NA	NA	-0.12781211349616892
MB-4981	LumA	-0.4551873330109178	-0.1637769589802414	0.7307877252042961	-0.2669163917608745	0.5037339452803171	0.29200976098250864	High	4.37350609819062	High	5.012521779252214	High	27.84227388780943	Int	69.67	post	4	0	1	3	30	NA	1	1	5423	5423	0	5303	1	1	0	1	0	2.8934292402445796	31.59	6.41	-0.3522711984026367
MB-4982	Her2	0.35153699380678566	0.3800009675811349	-0.4186839698064968	-0.15799836791890556	-0.15233521540939707	-0.28987496377428135	High	4.01864020132794	High	4.995143576171213	Low	72.66844417739365	High	62.99	post	5	0	1	3	17	NA	1	1	575	575	0	294	1	0	0	0	1	1.2709105551157442	40.3	7.67	0.16918989091293613
MB-4986	Normal	0.13237272235708447	-0.22971999847580488	0.0886647479938962	-0.19166306576424075	0.3348781390446802	-0.1392955178368259	High	3.087147023248326	Low	4.9898107973154495	Low	58.05282171978733	High	41	pre	0	0	0	2	50	2	1	1	2394	2394	0	277	1	1	0	0	0	1.2350074893279022	81.71	3.27	-0.09517628314294245
MB-4987	LumA	-0.46095102193793164	-0.14509389826372704	0.6951969460799857	-0.12250876491219699	0.3852083110967131	0.3748093955587499	High	2.7360273785179565	Low	4.9858120661355585	Low	53.159229071241526	High	76.37	post	0	0	0	2	20	1	0	1	6653	6653	0	6653	0	1	0	0	0	0.7613157195144132	58.48	1.45	-0.30500279648554435
MB-4991	LumB	-0.19755043797339927	0.23365833004072564	-0.2833333415037885	0.5966959639490582	-0.5387441508394125	-0.27561756813362104	High	3.72908184542072	High	4.99672087650257	Low	47.22215280453425	High	77.13	post	1	0	1	3	40	2	0	0	3806	3806	0	3806	0	1	0	0	0	2.5254474647892056	32.94	4.13	0.2517348855257886
MB-4992	Her2	-0.20437080320369896	0.2565198644907535	0.1558117239936074	-0.10286702251741511	-0.009412894773090109	0.45219579435698654	High	3.082123778213167	Low	4.971870636475596	Low	57.3873386197281	High	66.47	post	0	0	0	2	33	2	0	0	4961	4961	0	4961	0	0	0	0	0	0.5198752606534627	58.7	5.03	-0.05607155775812653
MB-4993	Her2	0.21008646138965437	0.28235916183133114	-0.22065322442251306	-0.2749363697069101	0.05979109179845503	0.029734675400307664	High	4.365755930388835	High	4.9848426085315545	Low	59.58670328805789	High	33.55	pre	4	2	0	3	50	2	1	1	2257	1932	1	2244	1	0	0	0	0	1.5094566736616803	35.96	8.9	0.056174153760307585
MB-4994	LumB	-0.3800672539955041	0.01604149686199432	0.11536984002239366	0.4332709043660687	-0.40316965112291564	0.3009301636026009	High	3.082526186629713	Low	4.973307809391832	Low	29.759120691134147	Int	77.54	post	0	0	0	2	22	2	0	1	5224	5224	0	5224	0	1	0	1	0	0.8424148092194658	54.72	1.47	0.043348179320246066
MB-4996	LumA	-0.34759847303999286	-0.4585754851446759	0.7509606364488445	-0.3439946229188816	0.5997838919445019	0.4473925006384753	High	3.377621027266144	High	4.991503668807657	Low	39.200437261918836	High	69.65	post	1	0	1	1	18	2	0	1	2993	2993	0	2993	0	1	0	1	0	0.36828823413115674	74.87	0.86	-0.4068543615333106
MB-4998	LumA	-0.42391932058186776	0.15983862741532065	0.2962055801074528	0.273879845666115	-0.24310241500705168	-0.014943580457590519	High	4.366299006662542	High	4.9867821666519365	Low	49.00677249778133	High	75.27	post	6	0	1	3	32	2	1	1	1967	527	1	1233	1	1	0	0	0	3.2269621694269275	18.5	6.07	-0.03973286347258241
MB-4999	Normal	-0.1328049990266105	-0.5028096725994566	0.5816042434767547	-0.5335446406015322	0.7013567105418773	0.21874047108585307	High	3.0826603648461246	Low	4.973787017307588	Low	23.275911564908665	Int	44.84	pre	0	0	0	2	30	2	0	0	5638	5638	0	5638	0	1	0	1	0	0.8318653330672464	86.17	2.29	-0.38743812078371437
MB-5001	LumA	-0.23760807601614545	-0.27078430930516156	0.3138808928169619	0.08807568594628352	0.21351903143448278	0.47125648371615814	High	3.721424145477674	High	4.969371948134551	Low	43.93724944957641	High	71.61	post	1	0	1	2	21	2	1	1	2454	2454	0	543	1	1	0	0	0	1.2479665556888808	64.34	1.87	-0.1308366167075485
MB-5004	Her2	0.08674351835155825	0.37505403890812467	-0.21095101472870645	0.03227200706428709	-0.21428743100779626	0.004803293718511238	High	3.732629788396995	High	5.009392101417839	High	71.45450850869408	High	42.84	pre	2	2	0	3	37	2	0	0	6502	6502	0	6502	0	1	0	0	1	2.77978829051318	42.19	8.51	0.1284895672190991
MB-5008	Her2	0.4191642772170813	0.4567504046633712	-0.5973102958028673	0.11588147774720946	-0.38914635890994465	-0.534004273086551	Low	4.0735978710673075	High	4.977135253811813	Low	70.54581691149833	High	65.76	post	2	2	0	3	60	3	0	0	6699	6699	0	6699	0	0	0	0	0	1.6202714007069776	27.99	7.85	0.3055065028752917
MB-5011	LumA	-0.5660903141148758	-0.31232890447170375	0.7969260556417799	-0.14714498459073758	0.35346380372420005	0.493900582674854	High	3.0834449285946732	Low	4.976589030695262	Low	38.43543225527179	High	67.68	post	0	0	0	2	23	2	0	1	2415	2415	0	2415	0	1	0	1	0	0.7927746962980567	74.66	1.91	-0.3705821896164231
MB-5013	LumA	-0.5468780176914962	-0.29090822303323227	0.7775216362541666	-0.13864476844434054	0.3166766741518173	0.1655992691524827	High	3.3797900257014213	High	4.99925009179079	Low	11.548287344967747	Low	68.56	post	1	0	1	2	20	2	0	1	7536	7536	0	7536	0	1	0	1	0	1.1847235556660702	69.58	1.89	-0.3584985407171777
MB-5014	LumB	-0.245052840880205	-0.009653715177427719	0.015465898620820463	0.36104307903171184	-0.27873694521946424	-0.06953339478225792	High	3.380559296535913	High	5.001997487628261	High	40.093179809905394	High	69.93	post	1	0	1	3	20	NA	0	0	6401	6401	0	6401	0	1	0	1	0	1.9433831983834633	55.83	3.49	0.0643704147809132
MB-5015	LumA	-0.5926032831791394	-0.01637769589802414	0.5155139437803293	0.1885895412819277	-0.007347820919810137	0.021043001052525424	High	3.086001601629608	Low	4.985720005820029	Low	15.209595559307445	Low	44.36	pre	0	0	0	3	22	2	0	1	7569	7569	0	7569	0	1	0	1	0	1.3454922334057922	79.61	3.56	-0.16349463405718848
MB-5017	Her2	0.1189721456017773	0.3087748003765314	-0.41191163531725555	0.018681265994059046	-0.2284067731674314	0.03270814294033843	High	4.016205700658409	High	4.986448930922889	Low	60.142467817929926	High	65.86	post	6	0	1	3	14	2	0	0	4348	4348	0	4348	0	1	0	0	1	2.7856360320089304	37.1	6.51	0.1873482305117731
MB-5018	LumA	-0.19337176350131427	-0.24960377003528283	0.23390970895464488	0.22302262024784114	-0.021323088159449024	0.04444952758558812	High	3.725273656709983	High	4.983120202535654	Low	12.371307728599561	Low	72.12	post	3	0	1	2	30	2	0	1	3258	3258	0	3258	0	1	0	1	0	2.0103278839369403	51.61	3.48	-0.06785513896687545
MB-5019	Basal	0.47267052275619315	0.24014216859272933	-0.3045148983105644	-0.37391346280139776	0.10570296630393534	-0.12244586844331823	High	2.7363381152569364	Low	4.986921840203344	Low	44.36107761807337	High	49.88	pre	0	0	0	3	12	1	1	1	1134	1134	0	874	1	0	0	1	0	-0.1065499347806151	78.57	3.53	0.06998555535020759
MB-5020	LumA	-0.5705571730333114	0.07362758889053081	0.39207493926011633	0.3194544508804133	-0.21452755587445674	0.10529124802006382	High	4.010373987259943	High	4.9656213830712215	Low	42.396865858371854	High	62.68	post	4	0	1	3	17	2	1	1	2545	2545	0	755	1	1	0	1	0	2.403186679784651	50.32	5.42	-0.07952350363074638
MB-5022	Her2	-0.04226705213143481	0.5481965424634825	-0.20014409799055552	0.15747010589850802	-0.2562132327267129	0.08318084836342478	High	3.7302012758859915	High	5.000718842449969	High	62.74987429332582	High	70.71	post	2	0	1	3	31	2	1	1	3558	3270	1	3296	1	1	1	0	0	2.8839715944741067	31.14	6.24	0.1679373501624919
MB-5027	LumA	-0.16426513441989438	-0.4154459516654217	0.5517291225383996	-0.4240023070990933	0.49576179970718975	0.34461726361382217	High	3.092476485844365	Low	5.008844592301305	High	14.366342148951734	Low	46.95	pre	0	0	0	3	25	2	0	0	5696	5696	0	5696	0	1	0	1	1	1.7055945442949092	72.64	4.71	-0.34317520321669265
MB-5033	LumB	-0.350720471208792	-0.012151193730792103	0.22367916110919536	0.2458339347650084	-0.1747148529821521	-0.128087832493633	High	3.081411229059656	Low	4.969325818070199	Low	32.50253300219521	High	63.92	post	0	0	0	1	43	2	1	1	1582	1582	0	476	1	1	0	0	0	0.4835596546901501	81.07	1.51	-0.03850327658930916
MB-5035	LumA	0.07363112604260177	-0.27894914303731433	0.1327089375444936	-0.09580752097210231	0.059406892011798294	0.21881671384328974	High	3.4400587894721686	High	5.000209962400602	High	33.66631934682657	High	56.47	post	0	0	0	3	55	2	1	1	6396	6396	0	6396	0	1	0	1	0	2.0961117842556383	61.29	5.96	-0.096949109451059
MB-5039	LumB	0.044764650666474136	0.2078670611338665	-0.2302593726342028	0.2363732422178885	-0.31528394992518655	-0.11009454173857504	High	4.083836706208454	High	5.013702522173052	High	41.87003770705198	High	67.7	post	1	0	1	3	55	3	1	1	1864	1864	0	1233	1	1	1	0	1	3.2654476235741834	21.48	7.48	0.159836312275131
MB-5040	LumB	0.03333333429456336	0.16435330018486394	-0.32925072995566546	0.32982759600821987	-0.5240485089997922	-0.25000000163489444	High	3.0886433024667195	Low	4.995154651666854	Low	39.914122268089955	High	72.73	post	0	0	1	3	40	2	0	1	2375	2375	0	2375	0	1	0	0	0	1.9999694167094257	50.92	3.4	0.2091946580037287
MB-5041	Basal	0.3318443899728217	0.2278949179945001	-0.48463017727974683	0.0012005955009035377	-0.21860967860768457	-0.18145776269931344	High	2.7423177766101343	Low	5.008277773607622	High	66.58981521228357	High	45.4	pre	0	0	0	3	20	1	0	0	5218	5218	1	5218	0	0	0	0	1	0.06423411488402268	76.5	4.09	0.20899000689830285
MB-5043	LumA	-0.550912599940406	-0.24845108762603774	0.5712776341491882	0.08817173358635581	0.12198343226351469	0.16209210231039511	High	4.363097844686309	High	4.975349445308247	Low	20.490084336160965	Int	70.42	post	6	0	1	3	40	3	1	1	3851	3851	0	3558	1	1	0	1	0	3.354169633190916	17.95	7.18	-0.231314657398007
MB-5044	LumB	-0.35158502454784407	0.19024062595916014	0.055379444440391286	0.45853143370507915	-0.34866130639099074	0.018222019027368027	High	2.7355509910073126	Low	4.984110682168974	Low	63.01764924782796	High	55.56	post	0	0	0	2	17	1	0	0	4183	4183	0	4183	0	1	0	0	0	0.45770600500526254	86.54	1.57	0.09188284253014219
MB-5045	Her2	0.10600384551599615	0.1845252423466532	-0.1969740690806979	-0.02708543450038381	-0.18129427432864878	-0.29376334440355234	High	3.0986222432379327	Low	5.030793725849758	High	77.4068888963795	High	70.11	post	0	0	0	3	25	2	0	1	5049	5049	0	5049	0	1	0	1	1	1.8859500232804869	56.75	4.43	0.08818475490974721
MB-5048	LumA	-0.37339098098837975	-0.21180539269878726	0.3419308455950959	-0.05152955889877983	0.06084764121176106	0.07525160159000939	High	2.735155736494561	Low	4.982699058909148	Low	45.75120735161798	High	44.12	pre	0	0	0	2	16	1	1	1	2591	2591	0	1285	1	1	0	1	0	0.359448787337489	90.25	1.49	-0.17219448222232542
MB-5049	LumB	-0.3686839683646518	-0.005955525781099687	0.17925072563013036	0.3912020380144087	-0.28449994201931533	-0.05283623090362362	High	2.738628254712763	Low	4.995100909688439	Low	42.57813747058621	High	61.76	post	0	0	0	2	17	1	0	0	7659	7659	0	7659	0	1	0	1	0	0.5118350840705806	82.65	1.59	0.00988236051710513
MB-5050	LumA	-0.626609047848521	-0.09567263996734336	0.694380423481992	-0.017720789593336218	0.20040821371482156	0.4847514517824516	High	2.733990769813337	Low	4.978538463619061	Low	18.93744594956127	Int	55.04	post	0	0	1	2	15	1	0	0	5530	5530	0	5530	0	1	0	1	1	0.6216030293371402	85.49	1.28	-0.2829762947788519
MB-5052	Her2	0.25120077573568644	0.626194718822401	-0.5593179796256345	0.1504106043531952	-0.4374114571086975	-0.2012046368754152	High	3.7321376796595507	High	5.00763457021268	High	55.22815667101325	High	76.66	post	2	0	1	3	35	2	0	1	1037	1037	0	1037	0	0	0	0	0	1.335105887631147	27.68	5.65	0.31246595711942304
MB-5053	LumA	-0.5525936758774517	-0.18908794354991507	0.6413064546124063	0.030639197183058284	0.14124144656968374	0.5778438586126456	High	3.0888288342307293	Low	4.995817265109746	Low	15.343842501286638	Low	68.21	post	0	0	0	2	21	NA	0	1	4518	4518	0	4518	0	1	0	1	0	0.7289633839179532	74.51	1.78	-0.26131741623597715
MB-5054	Basal	0.34841499563798645	0.16728303464169522	-0.2529298824137906	-0.36987946191836185	0.1420098461429972	-0.28316560111985295	High	2.397774529323784	Low	5.027766176156372	High	72.72208518393535	High	52.57	post	0	0	0	3	1	1	0	0	5631	5631	0	5631	0	0	1	0	1	-0.2807328387609823	80.42	3.02	0.038418597718368336
MB-5057	Basal	0.8186359506001987	-0.10042745490547941	-0.6263688941432288	-0.2845891575341746	0.08029775541125848	-0.6465385830631	Low	2.7526914626246706	Low	5.045326652230965	High	100	High	39.25	pre	0	0	0	3	15	1	1	1	1690	119	1	1690	1	0	0	0	1	-0.11643885334252886	80.31	3.57	0.17639042071719008
MB-5058	Normal	0.05283381516429351	0.2065222649897472	0.1006244025174499	-0.44109878703195976	0.27494297232622894	0.1437175977681537	High	4.653912147593505	High	4.978257669976802	Low	53.78462940694847	High	61.04	post	16	2	1	3	15	2	1	1	5362	5362	0	5156	1	0	0	0	0	1.8530390098785756	21.93	8.02	-0.10824065531629938
MB-5059	LumA	-0.38439002069076456	-0.4605446509271363	0.7405379656391613	-0.2749363697069101	0.44860127589507504	0.36970113081049194	High	2.743699040994243	Low	5.013210860693725	High	0	Low	53.69	post	0	0	0	2	17	1	0	0	7729	7729	0	7729	0	1	0	1	0	0.44295629200537484	87.36	1.57	-0.3895031324956988
MB-5060	LumB	-0.25902978652821357	0.15710100669336352	0.0475984643889226	0.4624693869480427	-0.49292832628059635	0.17756938207004244	High	3.7211126826539265	High	4.96825958090688	Low	46.50220590196524	High	75.01	post	1	0	1	2	25	2	0	1	4503	4503	0	4503	0	1	0	0	0	1.4077366414313102	55.96	1.93	0.09608511258260907
MB-5062	Her2	-0.04961575551337745	0.3064694355580412	-0.20691643247979677	0.2115929510792395	-0.34712450724436383	-0.43938701110762324	Low	3.374299703469715	High	4.979641798106126	Low	60.37814561934327	High	75.55	post	1	0	1	3	20	2	0	0	5048	2255	1	5048	0	1	1	0	1	2.5706246378882436	34.34	4.55	0.15331351028265205
MB-5063	Her2	0.05355427628017024	0.6491523101398659	-0.4094140367822163	0.10281899869737897	-0.32239164597833625	-0.26120768697808733	High	3.381799981284856	High	5.006428504588772	High	68.52434414740875	High	41.54	pre	1	2	0	3	20	2	0	0	6455	6455	0	6455	0	0	1	0	0	0.7810085271770167	60.04	6.76	0.2434251332371431
MB-5064	LumA	-0.19606148500058737	-0.604726008950211	0.4923631265901571	-0.27008596388325984	0.48793372905405874	0.09370234888968748	High	2.7450361363290674	Low	5.0179862011752405	High	26.738035798834527	Int	63.4	post	0	0	0	2	20	1	0	0	2745	2745	0	2745	0	1	0	1	0	0.6490567054319072	80.31	1.77	-0.31189343005785786
MB-5065	Basal	0.7034102028009804	-0.1214639088742025	-0.4309798395174597	-0.4928684650309203	0.22576539963416634	-0.47994815806394037	Low	2.733074180385357	Low	4.975264929947704	Low	72.03496518079619	High	68.66	post	0	0	0	3	16	1	0	0	5544	5544	0	5544	0	0	0	0	1	0.1743326042390178	63.15	3.78	0.053768239553969366
MB-5066	LumA	-0.4002401652400525	-0.3168916056749656	0.5113833000493027	-0.032079911784142524	0.18705727112849987	0.44068313798404696	High	3.7208168571481206	High	4.967203061243288	Low	15.257163523652988	Low	53.58	post	1	0	1	2	25	2	0	0	2841	2841	0	2841	0	1	0	1	0	1.2219717843587052	79.45	2.24	-0.23928770267011418
MB-5068	LumA	-0.3052833901674996	-0.5078046297061853	0.6076849358714923	-0.3103299250735464	0.4811622078142337	0.3203720667489559	High	2.737364256429265	Low	4.990586630104518	Low	51.3170108754491	High	71.19	post	0	0	1	2	15	NA	0	0	5475	5475	0	5475	0	1	0	1	0	0.5015673002102744	71.52	0.95	-0.35418948603634026
MB-5070	Basal	0.6972142372044405	0.08957302888508803	-0.6129202866468632	-0.24881141160724915	-0.046440149212133346	-0.4155230280299404	Low	3.7381367106882877	High	5.029059681029599	High	63.15272896220053	High	47.38	pre	2	2	0	3	30	NA	0	0	6417	6417	0	6417	0	0	0	0	1	0.980220672989031	53.38	7.43	0.19677574811669876
MB-5072	Her2	0.04481268140753259	0.2956150095376498	-0.12156580561893353	-0.14848965155174954	-0.002593348559932989	-0.1264867345874626	High	3.7284512493029442	High	4.994468747510513	Low	58.22002192415701	High	52.23	post	1	2	0	3	30	2	1	1	1507	574	1	895	1	0	0	0	0	0.7699436746509716	58.9	6.56	0.04489418926842961
MB-5073	LumA	-0.16950048519526525	-0.5868594316069119	0.4247358431798614	-0.11391250112572765	0.26356105364652305	0.005032021990821297	High	3.091064178386719	Low	5.003800637095425	High	33.07523763537672	High	67.87	post	0	0	1	NA	50	2	0	1	5825	5825	0	5825	0	1	0	1	0	NA	NA	NA	-0.24950821799266293
MB-5074	LumA	-0.4675312334629391	0.010133999514613176	0.2865514011547046	0.2381020997391896	-0.14301837058297115	-0.1372369633860354	High	3.0867070474165175	Low	4.9882394550589915	Low	36.58479560173275	High	70.59	post	0	0	1	3	25	2	0	1	6648	4924	1	6648	0	1	0	0	0	1.6277405002738916	60.68	2.66	-0.06482447518397934
MB-5076	Basal	0.7990394082483516	-0.08659526599453818	-0.6197886826182213	-0.28732651527623465	0.03664305465238649	-0.49069838686251316	Low	3.737856612780661	High	5.028059331359503	High	61.199999196077485	High	28.05	pre	1	2	0	3	35	2	1	1	806	806	0	707	1	0	0	0	0	0.6446137472930877	64.63	6.31	0.17420359206973426
MB-5078	Her2	-0.07646493976505025	0.193746701620614	-0.10350624698095683	0.03952360388974446	-0.19046704423507843	-0.3258615452843973	Low	3.727562425439382	High	4.991294376569222	Low	65.70308200968023	High	56.33	post	1	0	1	2	24	2	1	1	2613	1463	1	1498	1	1	1	0	0	1.5306858228624705	73.61	2.9	0.06370891007438773
MB-5079	LumA	-0.41676274016415893	-0.2799577401454038	0.5404899291307226	0.04552658139426215	0.22408452556754313	0.41415065839608006	High	2.736947149554968	Low	4.9890969626963155	Low	37.467854124989216	High	66.38	post	0	0	0	2	15	1	0	0	5998	5998	0	5998	0	1	0	1	0	0.4592800502335907	78.72	1.43	-0.2277285280094218
MB-5081	Normal	0.0917387154216369	-0.21987416956350297	0.14409222317534592	-0.43226240414530975	0.2669228017797695	0.1274778904341395	High	2.735603164496096	Low	4.984297016057485	Low	51.66228310710038	High	43.63	pre	0	0	0	2	16	NA	1	1	1740	1740	0	1366	1	1	0	1	0	0.36067965200419305	90.32	1.49	-0.17020967340957738
MB-5084	LumA	-0.4439961703442993	-0.1434609315172965	0.6203170207698642	-0.16457763126385694	0.3931324316965083	0.3880756353527334	High	2.7409867760110402	Low	5.003524200039429	High	32.90503831620731	High	49	pre	0	0	0	2	20	1	1	1	5943	2247	1	2268	1	1	0	0	0	0.5358769271626838	88.03	1.73	-0.2881757625517315
MB-5086	LumA	-0.4748319061038233	-0.21430287125215164	0.5633045311334858	0.03419295986573275	0.10469444186396142	0.3623818260965701	High	2.385071144632842	Low	4.9823969451172925	Low	9.928715629918354	Low	65.41	post	0	0	0	NA	10	1	0	1	2527	2527	0	1377	1	1	0	1	0	NA	NA	NA	-0.233117099671716
MB-5088	LumB	-0.3688280605878272	0.1839969295757492	0.14202690130983264	0.48772991628705314	-0.39049105816324325	-0.16094846094884482	High	3.0898579845140697	Low	4.999492801835963	Low	36.16865362781405	High	72.38	post	0	0	1	2	30	2	0	1	5981	5981	0	5981	0	1	0	0	0	1.0337099572512447	65.25	1.51	0.06752696282037766
MB-5092	LumA	-0.3717579357923925	-0.3818740764961581	0.6867915663947571	-0.26941363040275385	0.5106015164668063	0.4721713968053984	High	3.371289673755615	High	4.9688916919843384	Low	10.543882613720097	Low	76.37	post	1	0	1	3	20	2	0	1	5237	5237	0	5237	0	1	0	1	0	1.9973827435308888	44.57	2.96	-0.3598870535360094
MB-5093	Her2	0.03309318058927112	0.20743480523039956	-0.2885686922791595	0.15089084255355661	-0.3397286613512216	0.031335773306478076	High	3.080052363597634	Low	4.964472727134407	Low	89.85590755743489	High	69.95	post	0	0	1	2	30	2	0	1	4273	4273	0	4273	0	1	0	0	1	1.275205042848453	66.59	1.99	0.15936508481934378
MB-5097	LumB	0.12814601714394097	0.12194419321138794	-0.30019213161530406	0.280987371031464	-0.3296434169514822	-0.20166209342003533	High	3.0896899434416625	Low	4.9988926551487936	Low	60.12797492632389	High	56.33	post	0	0	1	2	22	2	0	0	1848	1848	0	1848	0	1	0	1	0	0.6582478888434208	84.64	1.32	0.18773302412900372
MB-5098	LumA	-0.28285303409320406	-0.3268815198884231	0.5342459327931243	-0.24059933838106895	0.39514948057645616	0.2093626119211406	High	2.734689390392499	Low	4.981033537116069	Low	43.25622670109338	High	61.92	post	0	0	0	NA	18	1	0	1	5592	2410	1	5592	0	1	0	1	0	NA	NA	NA	-0.2903498990685791
MB-5100	Basal	0.7475504538336948	0.048028433718545864	-0.6842939678597179	-0.12572636085461847	-0.10133269373071495	-0.5057182100775404	Low	4.662834918969115	High	5.010124710603984	High	75.05478643228513	High	32.74	pre	17	2	1	3	20	2	1	1	597	485	1	495	1	0	0	0	0	1.760042222439124	27.01	8.88	0.2468838208136521
MB-5101	LumB	0.022190202369003275	0.08121608141806105	-0.24274736530939944	0.2839168240536686	-0.3322367655114151	-0.15286672866055606	High	5.0115155081152825	High	5.005412528983152	High	63.14229228597759	High	67.86	post	14	0	1	2	50	3	1	1	1030	1030	0	1007	1	1	0	1	0	3.291234154848626	20.68	7.49	0.1586904136261571
MB-5102	Basal	0.6725264363003979	0.17155756524264582	-0.6903458412330823	-0.09830475961398166	-0.18196662395529806	-0.5670936298140729	Low	4.661237401624697	High	5.004419291516774	High	62.30533576665549	High	69.93	post	20	2	1	3	20	2	1	1	911	911	0	554	1	0	0	0	0	2.190615500562766	10.97	6.01	0.26632072095216963
MB-5104	LumA	-0.4973102929191772	-0.2722731907504365	0.7393371971127001	-0.23022619325326238	0.3775723403369104	0.3717596852612825	High	2.7330914877816688	Low	4.975326742077389	Low	54.87264743692363	High	73.81	post	0	0	0	2	15	1	1	1	3675	3675	0	3675	0	1	0	0	0	0.5237280758818746	66.18	1.29	-0.36186496900257964
MB-5105	LumA	-0.2869356470831722	-0.2232841883575197	0.26546590583004565	0.06848196737153779	-0.06718693769159725	0.014181152883223655	High	2.740366174637219	Low	5.001307766561497	High	37.529881089509786	High	63.24	post	0	0	0	2	11	1	1	1	6133	3214	1	4467	1	1	0	1	1	0.4597638225092091	81.83	1.49	-0.1156484404438228
MB-5106	LumB	-0.2108069225055311	0.014408530115563757	0.017915466414801344	0.21629928544278135	-0.20036018874148945	-0.06267154661295615	High	3.373772819064266	High	4.977760068086663	Low	50.256154788284974	High	59.5	post	2	0	1	2	15	NA	1	1	5729	4871	1	4902	1	1	0	0	0	1.1730045217843383	77.6	2.08	0.034846254559398354
MB-5107	LumB	-0.22853026595609865	0.20762691896527377	-0.16868396259727164	0.5073236348617989	-0.45801417066816513	0.051235132997453206	High	3.095652437374949	Low	5.0201872763391036	High	43.88429785590132	High	61.06	post	0	0	1	3	41	2	1	1	2479	2479	0	2101	1	1	0	1	0	1.9151531693826098	63.74	3.86	0.18752570027931403
MB-5109	LumA	-0.22041307071722083	-0.015849383127120135	0.4680115408735236	-0.42467464057959936	0.41378317022930805	0.5593931113129675	High	2.7383223306680433	Low	4.99400832381444	Low	44.59244001477869	High	64.94	post	0	0	1	2	15	1	0	1	3752	3752	0	3752	0	0	0	0	0	0.11432670965747098	67.9	3.82	-0.26972167074142134
MB-5110	Normal	-0.08309318203111615	-0.009221459273960805	0.3218539958326644	-0.34798059998188136	0.40187297684294915	0.3603995144032162	High	3.0900321071370955	Low	5.000114668346769	High	52.13409067946009	High	59.12	post	0	0	1	NA	25	2	1	1	657	657	0	378	1	1	0	0	0	NA	NA	NA	-0.19472713079336973
MB-5113	Normal	-0.2371757993466194	-0.47557755068104113	0.513976960066459	-0.3147000926968353	0.5165566131599858	0.04315340070916446	High	2.743032976338113	Low	5.0108320583504025	High	35.49881540834656	High	43.8	pre	0	0	1	2	17	1	0	0	5269	5269	0	5269	0	1	0	0	0	0.40585228200784645	89.98	1.08	-0.3160612837919241
MB-5114	Basal	0.41205572754043096	0.3406176519319273	-0.42608070392949793	-0.24847524486699615	0.008548445253112446	-0.3210582515658861	Low	3.094396774550215	Low	5.015702766250767	High	59.140813365247936	High	57.87	post	0	0	1	3	40	NA	1	1	461	461	0	410	1	0	1	0	0	0.8815423749527884	54.2	6.79	0.149195037625473
MB-5115	Basal	0.7589817702056055	-0.012679506501696107	-0.6622958884549485	-0.14320703134777396	-0.06387321453168288	-0.6280115930059852	Low	3.7441146882091023	High	5.050409600746793	High	100	High	40.57	pre	1	2	0	3	30	2	0	0	2322	2322	0	2322	0	0	0	0	1	0.6652053926509717	63.4	6.32	0.22867053259477121
MB-5116	LumB	-0.056147936297326465	0.1445175570591045	-0.2869836778242307	0.4351438333474782	-0.481834557440883	-0.10597743283699397	High	4.017904335160889	High	4.992515482717458	Low	36.95652466025743	High	74.71	post	7	0	1	2	18	2	1	1	2153	2153	0	2031	1	1	0	1	0	2.136711130582634	45.07	3.52	0.21219224216238464
MB-5117	LumA	-0.2961095186253359	-0.3122808760379852	0.2977905945623816	-0.07414877813580249	0.0808260301179115	-0.1793992082485229	High	3.0956291595023973	Low	5.02010414107999	High	20.33494003416493	Int	51.09	post	0	0	1	2	30	2	0	0	6278	6278	0	6278	0	1	0	1	1	1.1150190632623547	81.61	2.05	-0.17058220217826933
MB-5118	LumA	-0.35528339160934463	-0.19235387704277618	0.4362151902928306	0.086538923705127	0.03630687983906185	0.07105824993099165	High	2.736632083375494	Low	4.9879717263410495	Low	45.98048491268101	High	72.14	post	0	0	1	2	12	1	0	0	6352	6352	0	6352	0	1	0	1	0	0.3416400614916595	70.65	0.79	-0.1692558470729836
MB-5120	Her2	0.13780019609668917	0.5761490908876762	-0.3255043321531064	0.07386063521558564	-0.27287789847294897	-0.39181153046713096	Low	3.729088496182836	High	4.996744629224414	Low	68.52910725106773	High	47.24	pre	1	2	0	3	30	2	1	1	834	526	1	534	1	0	1	0	0	1.0426200016509717	51.39	7.64	0.20368731974299648
MB-5121	LumB	-0.2145533203080901	0.1658902100638574	-0.08309318203111615	0.381453202547072	-0.32853884256484406	0.19571515833997377	High	2.7360309433646934	Low	4.985824797731048	Low	24.78644773058372	Int	72.02	post	0	0	1	3	18	NA	1	1	3447	3447	0	3403	1	1	0	1	1	1.6549895775252343	58.11	2.63	0.12516507766866444
MB-5122	LumA	-0.6133525633163891	-0.16127948042687698	0.642555253879926	0.09580752097210231	0.12582543013008207	0.03202195812340825	High	4.366587769584033	High	4.987813462800119	Low	48.77739939305697	High	77.66	post	5	0	1	NA	40	NA	0	1	3771	3771	0	3771	0	1	0	1	0	NA	NA	NA	-0.24645422231263603
MB-5123	LumA	-0.2456772405139648	-0.16766726211144362	0.42862633320559573	-0.19915478168987882	0.36090767459067435	0.495349195066151	High	3.3793504434900137	High	4.997680155321477	Low	42.76872185739593	High	69.72	post	1	0	1	2	20	2	1	1	2709	2709	0	1879	1	1	0	0	0	1.1948982204843397	67.88	1.86	-0.22394248655764618
MB-5124	LumB	-0.42766571838442674	0.11714134983953337	0.11911623782495265	0.617634349484816	-0.4486493008684071	-0.17581579864899866	High	3.0889853369101345	Low	4.996376203250479	Low	60.40132099998638	High	83.96	post	0	0	1	2	26	3	1	1	3726	3726	0	3374	1	1	0	1	1	1.2788835834767256	30.69	0.92	0.09423005558254643
MB-5126	Basal	0.5954851276426463	0.01671389493405396	-0.6497598650386932	-0.03937953242963604	-0.1774522764620814	-0.572888079379261	Low	3.0301554128693056	Low	5.000555045961806	High	57.01602779701793	High	63.48	post	1	2	0	3	10	NA	1	1	819	819	0	599	1	0	0	0	0	0.38637720438889717	63.87	4.76	0.24364098542855825
MB-5127	LumB	-0.5280979979376429	0.09029345539086622	0.2485110542364133	0.4611727438070669	-0.2880057650725581	0.3557487061995783	High	3.087651405368425	Low	4.99161216203009	Low	68.65801113670165	High	74.98	post	0	0	0	3	30	2	0	1	5744	5744	0	5744	0	1	0	1	1	2.064405286334492	46	4.33	0.006006287385266665
MB-5130	LumA	-0.06195965596539875	-0.24749051895166685	0.37358310395261357	-0.07962349361992262	0.3270500683915492	0.001906068935917158	High	2.744883784716304	Low	5.017442088272514	High	43.49528136368919	High	58.61	post	0	0	0	3	15	1	NA	NA	7650	7650	0	7650	0	1	0	1	0	1.1360932657363587	78.54	2.84	-0.1781285039489408
MB-5131	LumA	-0.468587909766225	-0.15719706356080063	0.6561959843405254	-0.30163761364700475	0.3967343046964153	0.4223848761992422	High	3.0245488201849415	Low	4.980531500660504	Low	16.626781791475622	Low	64.08	post	1	0	1	2	3	NA	0	0	7924	954	1	7924	0	1	0	1	0	-0.2840490869317227	84.66	0.5	-0.33477632893019704
MB-5134	LumA	-0.47636888981769365	-0.19975025583543224	0.7124399821199687	-0.2621620335772965	0.3660463467372082	0.5739554779833747	High	2.382674297007815	Low	4.97383677502791	Low	37.44223731737337	High	46.58	pre	0	0	0	2	10	1	0	0	5896	5896	0	5896	0	1	0	1	1	0.2680941718576131	90.41	1.36	-0.35031533683470417
MB-5135	Basal	0.7153218265834757	0.019739686258322352	-0.6755043422460217	0.008740335246577755	-0.14109737164968744	-0.6002592292990313	Low	3.094597891149852	Low	5.016421039820899	High	69.90195581218673	High	38.59	pre	0	0	0	3	35	2	1	1	1121	1121	0	841	1	0	0	0	0	0.30534377100009374	72.43	4.97	0.26981660715053274
MB-5136	LumA	-0.19121038015368405	-0.29350175845403376	0.2959173956611021	-0.13931710192484653	0.20545083591469127	0.20821897055959035	High	2.739774757390575	Low	4.999195562109197	Low	51.21880534308241	High	63.22	post	0	0	1	3	20	1	0	0	5362	5362	0	5362	0	1	0	1	0	1.3940826568677827	72.08	2.45	-0.17743557798965767
MB-5138	Basal	0.6487992502175244	0.15426732910396931	-0.6514409409757389	-0.08716323336559684	-0.15382398958269194	-0.5409423640132894	Low	3.3838486635040086	High	5.013745226800031	High	61.180578044198256	High	44.59	pre	2	2	1	3	15	NA	1	1	1110	203	1	574	1	0	0	0	0	0.6193194922885243	64.25	6.11	0.2523944182610165
MB-5139	LumB	-0.29961576272260265	-0.11209836429908604	0.03904899248051875	0.3626278650929045	-0.18148637422197716	-0.07326928989665554	High	4.373284050610012	High	5.011728752178613	High	32.60333651248784	High	69.16	post	4	0	1	3	29	2	0	1	2699	2699	0	2614	1	1	0	0	0	2.8634369166378244	32.81	6.39	0.041695159675971205
MB-5140	LumB	-0.21647454995042806	0.075404640938117	-0.06738712970500345	0.20506171155432423	-0.21519990550110601	-0.22979567091417255	High	5.014699221420794	High	5.0167829336456915	High	38.73106322653078	High	77.31	post	15	0	1	2	50	2	1	1	4042	4042	0	1749	1	1	0	1	1	3.678870786219109	7.99	5.55	0.06830064717224837
MB-5143	LumA	-0.3202209506366771	-0.480668564655207	0.7470701464231103	-0.4464294310559715	0.5892664227847736	0.337602929929647	High	2.739855539990294	Low	4.9994840713939075	Low	12.924502065433376	Low	78.8	post	0	0	0	2	20	1	0	1	3838	3838	0	3838	0	1	0	1	0	0.7805018121778805	51.34	1.29	-0.43037389421718963
MB-5144	LumB	-0.1670509174012844	0.1190624871882752	-0.1834774308432738	0.284733228994283	-0.423628289762387	-0.09537968955329458	High	2.743481259075112	Low	5.0124330681254	High	65.6575704759821	High	57.14	post	0	0	1	2	17	1	0	0	6391	6391	0	6391	0	1	0	1	1	0.7333118925335445	83.62	1.41	0.133805921747927
MB-5145	Basal	0.6133525633163891	-0.3009941941141269	-0.33371758887410113	-0.4708255316343314	0.41868171750918143	-0.4154467852725038	Low	3.0935063041812647	Low	5.012522514933087	High	73.35092780302121	High	61.55	post	0	0	1	3	25	2	1	1	4777	1859	1	3961	1	0	0	0	0	0.3198102072390178	66.47	4.63	-2.7756718657759305e-4
MB-5148	Normal	-0.13799231906092296	0.1890399151161965	0.2227665770290848	-0.18887768420214454	0.23354544531396532	0.14463251085739395	High	2.7440880098306053	Low	5.014600035109305	High	68.01440860480666	High	76.72	post	0	0	0	3	20	1	0	1	7357	7357	0	7357	0	0	0	0	0	0.3455722788840228	46.96	3.36	-0.10339732969548465
MB-5150	Normal	-0.20638809432815383	-0.6489121679712732	0.5013448751680869	-0.3773231540239638	0.501572821480373	0.19579140109741044	High	2.3914470467435116	Low	5.00516802408397	High	46.94286348890137	High	69.29	post	0	0	0	2	1	1	1	1	3325	3325	0	273	1	1	0	1	0	-1.5542774256508902	80.41	0.19	-0.34543044785562166
MB-5152	LumB	-0.4385686966046946	0.039527400950363244	0.312824216513676	0.35167843412466426	-0.34256213477781505	0.4130832597919665	High	3.3779941736895385	High	4.992836334605494	Low	44.64695103061962	High	76.19	post	1	0	1	2	17	2	0	1	3478	3478	0	3478	0	1	0	1	0	1.1268907535033001	56.13	1.43	-0.04265934048216821
MB-5154	Normal	0.15000000432553512	0.08798809057237601	0.08717579502108429	-0.5357537363231947	0.39620602998976223	-0.1366270213265419	High	2.3892579083185552	Low	4.997349672566269	Low	82.13832290271549	High	31.87	pre	0	0	0	3	1	1	0	0	5125	5125	0	5125	0	0	1	0	0	-0.46667472876098215	85.7	2.67	-0.13480455857654156
MB-5155	Normal	-0.12137368265469972	-0.25954565581502187	0.508741609291088	-0.6082216807577322	0.621683279783936	0.20234827823696547	High	3.7290900791096897	High	4.996750282534605	Low	24.982337493933198	Int	51.08	post	3	2	1	NA	30	2	0	0	7798	7798	0	7798	0	0	0	0	1	NA	NA	NA	-0.35007729656378594
MB-5157	Her2	0.09332372987656572	0.371307821078078	-0.14390010021111216	-0.17351006179057926	0.012870692853000762	-0.36787130463201145	Low	4.024322942885858	High	5.015439081735206	High	56.01057625001752	High	70.68	post	4	0	1	3	12	NA	1	1	547	386	1	392	1	1	0	1	0	2.212165487044658	49.09	4.2	0.05824184488314256
MB-5158	LumA	-0.4818443942983568	-0.31602709386803174	0.726176774062685	-0.280315037550958	0.48202665733421135	0.5082342210729509	High	2.7371694107074562	Low	4.98989075252663	Low	5.465355137898111	Low	66.53	post	0	0	1	2	20	1	1	1	7325	7325	0	7325	0	1	0	1	0	0.6772689109628172	76.99	1.22	-0.3733880327971149
MB-5160	LumB	-0.15489913991349688	0.0023533932522087474	-0.1513928958162301	0.30917735339267904	-0.29722655995231984	0.030878316761857958	High	3.091801294651548	Low	5.0064331951840995	High	38.105965150402966	High	68.52	post	0	0	1	2	25	2	1	1	2632	815	1	1033	1	1	0	1	0	0.8630021354029321	72.96	1.41	0.11512182605242463
MB-5161	Normal	-0.09889529583934577	-0.48311801477485283	0.5795869523522998	-0.5548191928775428	0.7077440319950455	0.4191826803869014	High	2.7439537652609363	Low	5.01412059021763	High	20.116207441481606	Int	44.41	pre	0	0	0	2	12	1	0	0	5260	5260	0	5260	0	1	0	1	0	0.14229682252361253	91.52	1.21	-0.38758690472656643
MB-5162	Basal	0.4951969403126055	-0.2721771338829994	-0.3097502490859353	-0.39691687259870956	0.30471845579212625	-0.05748703910726149	High	2.7419554129464823	Low	5.006983617666007	High	54.516733922293014	High	53.38	post	0	0	0	2	15	1	0	0	4930	4930	0	4930	0	0	0	0	0	0.010486697657470942	75.74	3.83	0.0061227949411851446
MB-5163	LumA	-0.4240153820639846	-0.1334229888701204	0.33189242071388014	0.16779522720627843	-0.10714371550389813	0.06816102514839757	High	2.7327683381290244	Low	4.974172636175088	Low	49.08466696455997	High	69.04	post	0	0	1	3	18	1	0	1	6366	6366	0	6366	0	1	0	0	0	1.366845798107746	66.64	2.2	-0.11146204855288888
MB-5164	Normal	-0.06882805193675691	-0.13827386067569353	0.4134005882900675	-0.5430053331486521	0.6032416900244125	0.04871912200204256	High	2.734548861034095	Low	4.980531646550338	Low	52.409290429521334	High	48.76	pre	0	0	0	3	13	1	0	0	2415	2415	0	2415	0	1	1	1	1	1.5369079572313793	75.61	4.12	-0.285481692520734
MB-5166	Her2	-0.13837656498939055	0.4364824056341448	-0.1845341071465597	0.28718244381612623	-0.43332933437546967	-0.19731625624614418	High	5.008765924081345	High	4.995592586004805	Low	41.60681114222902	High	69.23	post	11	0	1	3	30	3	1	1	2422	2422	0	1327	1	1	1	1	0	3.8252251885423783	7.53	6.89	0.17425261893416721
MB-5167	LumB	-0.33948127780111503	0.04922914456150951	0.1413064401939559	0.5143831364071118	-0.39702245453640783	-0.04094236074350056	High	3.086006816643671	Low	4.985738630870254	Low	53.144030380275865	High	60.46	post	0	0	1	NA	30	2	0	0	6252	6252	0	6252	0	1	0	1	1	NA	NA	NA	0.05919736516501608
MB-5169	LumB	-0.27170990216764396	-0.16108736669200283	0.06292027078656773	0.24410507724370728	-0.28690119068591996	0.13761817717321878	High	3.0764959712464384	Low	4.951771325880137	Low	63.35514556061456	High	62.84	post	0	0	0	3	25	2	1	1	1559	1559	0	1249	1	1	0	1	1	1.8210569299326373	64.72	4.73	0.0018352965871971105
MB-5171	Normal	-0.08045149127290148	-0.53143461909571	0.5835254731190926	-0.5820967226580712	0.7343018422476927	0.08318084836342478	High	2.7385642894301103	Low	4.9948724622503935	Low	38.5803701379904	High	46.79	pre	0	0	0	2	11	1	1	1	5550	3831	1	5352	1	1	0	1	0	0.07793871755352487	91.43	1.13	-0.40007563592697815
MB-5172	Her2	0.11599423965615348	0.4701023092371269	-0.3541306538239419	0.172405513929748	-0.3395365614578932	-0.1821439475162436	High	4.369059888805565	High	4.996642460019877	Low	53.517896514022226	High	49.57	pre	7	2	1	3	40	3	0	0	5528	5528	0	5528	0	0	1	0	0	2.1088288678317704	15.36	7.61	0.22226967959524518
MB-5173	Basal	0.7105187524776309	-0.10037942647176086	-0.53314122574878	-0.3578735069093265	0.11497178615702917	-0.560231781644771	Low	3.097494918481042	Low	5.026767566003722	High	68.31342810393578	High	69.05	post	0	0	1	3	50	2	1	1	664	664	0	594	1	0	0	0	1	0.8207473198868711	49.27	5.79	0.12243751661271034
MB-5174	Her2	-0.16258405848284865	0.4672686316477327	-0.03107588946481627	0.11189550068420973	-0.2404610414737866	-0.05916437977086858	High	2.7395427968796566	Low	4.99836713171306	Low	60.26416890019314	High	54.69	post	0	0	0	NA	15	NA	0	1	4536	4536	0	4536	0	1	1	0	0	NA	NA	NA	0.08424480044899127
MB-5175	Normal	0.19812680686610065	-0.5307622210236503	0.1577809843770038	-0.5352734981228333	0.43083203576220086	0.006480634382118338	High	3.381643659118076	High	5.005870211135985	High	32.505864232254936	High	50.08	post	3	0	1	NA	18	NA	0	1	5841	5841	0	5841	0	1	0	1	1	NA	NA	NA	-0.23054356543596596
MB-5176	LumB	-0.10427473883789201	0.02809663372534933	-0.044092220291655854	0.19411228058608399	-0.17039260538226383	-0.14920707630359514	High	2.743218505111122	Low	5.01149466111115	High	49.30583959033301	High	53.96	post	0	0	0	2	15	1	0	1	3379	3379	0	3379	0	1	0	0	0	0.3507532722353853	87.89	1.44	0.057795038539109625
MB-5177	LumB	0.06532180783949015	-0.0010566255418080089	-0.3547550534577017	0.2605292236960677	-0.3358866634846542	-0.25663312153188617	High	NA	NA	4.9934410676489724	Low	40.01045680047879	High	68.53	post	1	0	1	3	NA	NA	0	1	1957	1957	0	1957	0	1	0	0	0	NA	NA	NA	0.1836777349526717
MB-5178	Normal	-0.08030739904972614	-0.46678834731054725	0.28242075742367806	-0.26686836794083835	0.3872253599766609	0.2262122613146483	High	2.7334579616964207	Low	4.976635577487217	Low	30.49120121676479	Int	65.26	post	0	0	1	3	20	1	0	0	5530	5530	0	5530	0	1	0	0	1	1.6748864086401543	65.77	3.04	-0.21743275378019536
MB-5179	LumA	-0.12516811119831717	-0.1326065054969051	0.32329491806441785	-0.20496566391425197	0.2979949595256333	0.2323879246670199	High	2.7365107895103185	Low	4.987538533965424	Low	62.38544463533762	High	68.6	post	0	0	1	3	15	1	0	1	7398	7398	0	7398	0	1	0	0	0	1.225673594677213	69.03	1.96	-0.1792335610617245
MB-5182	LumA	-0.43198848507968707	-0.2332260741372587	0.720172931430379	-0.27023003534336826	0.4219954406690959	0.47171394026077823	High	3.08214346218017	Low	4.9719409363577505	Low	14.112966416913757	Low	78.04	post	0	0	1	3	30	NA	0	1	4028	4028	0	4028	0	1	0	1	0	1.8265750334205708	43.52	2.38	-0.35659825796575895
MB-5183	LumA	-0.48981749731405927	0.03597329685519085	0.3547550534577017	0.31767756953907605	-0.17125705490224147	0.07548032986231945	High	2.738554778755569	Low	4.994838495555604	Low	58.167887960592296	High	74.34	post	0	0	1	2	15	1	0	1	3556	3556	0	3556	0	1	0	1	0	0.528123403918853	64.95	0.88	-0.06772495642471116
MB-5184	LumA	-0.40369837859626084	-0.27467461243636376	0.665369855882689	-0.19051049408337334	0.47770440973432304	0.48391278145064803	High	2.735641744841659	Low	4.984434803005923	Low	20.809102825215824	Int	79.76	post	0	0	0	2	20	1	0	1	2680	2680	0	2680	0	1	0	1	0	0.787890748765397	48.21	1.22	-0.32318903706146684
MB-5185	Her2	-0.308213265372065	0.18250804813047428	0.1567243080737179	0.13249771947971442	-0.14758074304951993	0.18572735711576788	High	3.0835986054017157	Low	4.977137876434698	Low	50.21138091239776	High	61.88	post	0	0	1	3	35	2	1	1	2324	2324	0	2226	1	1	0	1	1	2.065763889088096	59.76	4.3	-0.01632148675767611
MB-5186	LumA	-0.24332373420210082	-0.24167907847172276	0.4778578427905055	-0.15271574771493	0.40547484984285603	-0.1911405928937726	High	2.3947812855262347	Low	5.017076019736551	High	27.606742028151015	Int	42.84	pre	0	0	0	NA	10	1	0	0	6098	6098	0	6098	0	1	1	1	0	NA	NA	NA	-0.23876396464991756
MB-5188	Basal	0.6359270116138601	-0.07559675467299119	-0.5577809959117641	-0.2174038333036126	-0.02098691334612438	-0.45623666050113093	Low	3.7385042306761727	High	5.030372252414901	High	59.53836407461759	High	65.44	post	1	0	1	3	25	2	1	1	582	217	1	385	1	1	0	0	0	2.0715929191750866	57.33	4.15	0.162367396970103
MB-5189	LumA	-0.5313640883296173	-0.25743240473140583	0.6615273965980132	-0.1314411954389193	0.3653739971105589	0.3315797520921488	High	4.36598867654706	High	4.985673844810928	Low	12.996139338765751	Low	69.24	post	9	0	1	3	50	2	1	1	3359	3359	0	1378	1	1	0	1	0	3.7637695611922823	8.67	7.05	-0.31261088277852556
MB-5190	Basal	0.2658021210174548	0.22419672859817208	-0.09735831212547541	-0.41703885319385287	0.2069876350613182	-0.07006709408431472	High	2.7408694860794496	Low	5.003105307426606	High	54.86927726190808	High	53.07	post	0	0	0	3	15	1	0	0	7277	7277	0	7277	0	0	1	0	0	0.3252020606574709	69.78	4.88	-0.02262339662927114
MB-5191	LumA	-0.29145053674266636	-0.3850439531215822	0.541066298023424	-0.3880804897120595	0.4256453386423349	0.30611467110829554	High	2.738029850510426	Low	4.99296375182295	Low	10.183399703115334	Low	54.75	post	0	0	1	3	20	1	0	1	4265	4265	0	4265	0	1	0	1	0	1.3202179561340412	77.63	2.43	-0.33399885517346106
MB-5193	LumA	-0.498030754035054	0.05033379853703607	0.38693564996686225	0.25942467583523643	-0.12352023141014164	0.2474839906394838	High	3.7277046452819596	High	4.991802304578426	Low	17.319688561142303	Low	88.8	post	1	0	1	1	30	2	0	1	1628	1628	0	1628	0	1	0	1	1	1.1626180840532672	14.23	0.38	-0.09075192742393717
MB-5195	Her2	0.04913544810279296	0.4006531940801096	-0.16008645994780932	0.06997070579265817	-0.2160163300477516	-0.23863983077682815	High	2.742554625839987	Low	5.009123663714241	High	53.71345095951595	High	72.16	post	0	0	1	3	15	1	1	1	5906	5906	0	5906	0	1	1	1	0	1.5740083267818543	59.13	2.44	0.12105781440931936
MB-5196	LumB	-0.2788184518442944	0.14888814452749216	0.07992315312125856	0.16957210854761567	-0.17841277592872323	0.12587679252796913	High	2.737658104862439	Low	4.991636088794425	Low	67.36014325742099	High	52.98	post	0	0	0	2	15	1	1	1	2821	1031	1	313	1	1	0	0	1	0.6058117415146083	86.36	1.82	0.015753367655808037
MB-5197	LumB	-0.3807396843703224	-0.12621872381233853	0.2448607179159712	0.3924986811553845	-0.19858326472820204	-0.25892040425498675	High	3.7301553259038736	High	5.000554735370977	High	42.39430663471465	High	62.11	post	3	0	1	2	25	2	1	1	6715	6715	0	6715	0	1	0	0	0	1.7842530593491146	65.94	3.44	-0.027161178501688518
MB-5199	Her2	0.2371757993466194	0.31069593772527315	-0.1871277671637159	-0.26427508165888675	0.04154160193225992	-0.35056419869388367	Low	2.736658096429735	Low	4.988064630106197	Low	72.6471523505458	High	65.35	post	0	0	1	3	15	1	0	0	6132	6132	0	6132	0	0	1	0	0	0.4355096166574709	61.45	4.82	0.051982474548483204
MB-5200	LumB	0.0017771374191625998	0.36136593529833905	-0.42204612168058825	0.36954329517810885	-0.5194381115599114	-0.24290942519328262	High	2.7439599874922758	Low	5.014142812472413	High	100	High	70.23	post	0	0	1	3	15	1	1	1	1569	1569	0	609	1	1	0	0	1	1.5023031540667238	63.12	2.41	0.2719434083691239
MB-5201	LumA	-0.503170043328308	-0.24475289822970972	0.6589817673219154	0.04355760477278035	0.23570656911390947	0.3421774953758482	High	2.733865885081342	Low	4.978092446719079	Low	9.515481712273619	Low	73.17	post	0	0	1	2	20	1	0	1	2909	2909	0	2909	0	1	0	1	0	0.735025795607493	66.18	1.12	-0.26856440174569235
MB-5204	LumA	-0.5137368063611667	-0.3568032340950772	0.8051393123627746	-0.2264323114704072	0.37829271493689176	0.31381518960940086	High	3.7289884367190513	High	4.996387273996611	Low	17.573441591057755	Low	76.91	post	3	0	1	NA	24	2	0	1	5758	5758	0	4805	1	1	0	1	0	NA	NA	NA	-0.39433002625100466
MB-5205	Basal	0.7535062657249424	0.02891311709856461	-0.6389049175594839	-0.18849349364185544	-0.06723496266492936	-0.5378164109583853	Low	3.7417495307352144	High	5.041962609768621	High	60.25897474905081	High	50.24	post	3	2	1	3	35	2	0	0	5559	5559	0	2249	1	1	0	0	1	2.951539489862259	35.49	7.8	0.21501905577067265
MB-5206	LumA	-0.19774256093763307	-0.5162576340406495	0.5248319075456683	-0.35239879142520636	0.4747748863610654	0.1369319923562886	High	2.7409365515119104	Low	5.0033448268282505	High	33.1101010479651	High	67.45	post	0	0	0	2	15	1	0	0	6172	6172	0	6172	0	1	0	0	0	0.46883384296788105	77.36	1.42	-0.3313326147250843
MB-5208	Basal	0.6952449768210441	0.006531866985722237	-0.5828530427442743	-0.18056956333589208	-0.023628286879389455	-0.4797194297916303	Low	3.096642208108265	Low	5.023722171815232	High	73.39570004460553	High	52.43	post	0	0	0	3	27	2	0	0	4557	4557	0	4557	0	0	0	0	0	0.2789514337095687	70.93	4.73	0.19218510784513695
MB-5209	Basal	0.45561960968044385	0.24278373244724935	-0.4920269114027479	-0.08269701810223569	-0.12102293279687283	-0.20295822029645896	High	3.4374311098330184	High	4.990825392260779	Low	66.5848038920945	High	79.17	post	0	0	1	3	60	2	0	1	5253	5253	0	5253	0	0	0	0	0	1.0529386800759242	29.69	4.46	0.2001838640911122
MB-5211	LumB	-0.3436119215321416	0.02194899420937546	0.006147934855481426	0.37636267762324105	-0.4067234991494905	-0.20028972378617496	High	3.0938918149163293	Low	5.0138993389868896	High	35.88897149258622	High	68.42	post	0	0	1	3	30	2	0	1	7435	7435	0	7435	0	1	0	1	0	1.7460761353701655	61.38	3.07	0.06992640123099973
MB-5212	Her2	-0.3563880986536889	0.4180875155199417	0.0692122978652245	0.40248763572290197	-0.41877776745584566	-0.32967368315623163	Low	3.0884141734814134	Low	4.994336333862192	Low	59.62680855196163	High	80.17	post	0	0	1	3	35	2	0	1	5373	5373	0	5373	0	1	1	0	0	2.276599717280176	31.65	2.92	0.10139107187179967
MB-5213	Her2	0.3573487134748579	0.47341627116370655	-0.4879442984127798	-0.15401239085590582	-0.10219714325069261	-0.49961878948260546	Low	5.010824010631643	High	5.002942895113009	High	61.581465282470504	High	74.98	post	12	2	1	3	25	3	1	1	1302	684	1	1117	1	0	0	0	1	2.0462449297701784	12.38	5.69	0.20515559977687448
MB-5214	Normal	0.17944284859436413	-0.5896931091963061	0.20105668207066604	-0.5310474019596527	0.5879697485048072	-0.07479414504538928	High	2.7374814691664673	Low	4.991005247023097	Low	41.60432734990151	High	66.57	post	0	0	1	2	20	1	0	1	3221	1140	1	3221	0	1	0	1	1	0.939996915905293	74.61	1.56	-0.2522912050285851
MB-5215	LumB	-0.31412104652225414	-0.06070794022024197	0.11479347112969226	0.17778418177379587	-0.06603433833162704	0.007014333684175141	High	4.3680546485050415	High	4.993052316089433	Low	65.44635279231174	High	74.11	post	6	0	1	3	28	NA	1	1	3561	3561	0	3519	1	1	0	0	0	3.1168616976457257	22.14	6.17	-0.021130423528664066
MB-5218	LumB	-0.16440922664306973	0.29945728423513346	-0.27170990216764396	0.5974643450696365	-0.5562732661056262	0.014028667368350282	High	2.3911352734323943	Low	5.004054547972837	High	41.769726435700804	High	42.11	pre	0	0	0	3	10	1	0	0	7649	7649	0	7649	0	1	0	0	0	0.7605867003469967	87.28	2.16	0.2575125788790779
MB-5219	LumA	-0.30965418760381846	-0.4548292673146293	0.6491354654049334	-0.3015415660069325	0.5440268979059426	0.4014943606615901	High	2.7400205586666226	Low	5.000073423809366	High	9.788802524449434	Low	55.77	post	0	0	1	2	20	1	0	0	7587	7587	0	7587	0	1	0	1	0	0.5818188601902726	85.51	1.23	-0.36012283987721827
MB-5221	LumA	-0.5826609197800405	-0.09384755948603861	0.5726224948988247	0.20962397445775768	0.06785928731824656	0.33508691893423637	High	2.7360529596519525	Low	4.985903427328401	Low	6.517531159976961	Low	63.53	post	0	0	0	1	20	1	0	1	3939	3939	0	3939	0	1	0	1	0	-0.09642185024758379	84.49	0.88	-0.18687288726764278
MB-5222	Basal	0.47867436538849917	0.41169973383537517	-0.6465898361288357	0.03596984120706999	-0.30769600413871595	-0.5914913121938123	Low	2.746053212640264	Low	5.021618616572371	High	65.80176886119352	High	76.2	post	0	0	1	3	15	1	0	1	3355	3355	0	3355	0	0	0	0	0	0.2154719116574711	49.97	3.12	0.3014512940911002
MB-5223	Basal	0.6189721600202277	-0.203160274629449	-0.342267060782505	-0.48739374954680015	0.32589746903157896	-0.19960353896924476	High	3.7398227325299436	High	5.0350811876069415	High	74.62022461164614	High	42.05	pre	2	2	0	2	22	2	1	1	4340	4340	0	4101	1	0	0	0	1	0.7676284959440032	60.39	6.71	0.01083961331576519
MB-5224	LumA	-0.3944284455719803	-0.21079679559069778	0.35432277678817564	0.21990107194549197	-0.06300876501170523	0.31762732748123523	High	3.385226007390269	High	5.018664312108104	High	54.16753945047036	High	90.23	post	1	0	1	3	20	2	1	1	2982	2982	0	2982	0	1	0	1	1	2.3598856946528204	6.84	0.7	-0.11490953530999931
MB-5225	Basal	0.7351104918995565	-0.04596321106864839	-0.5917867605811458	-0.22374297754838327	0.019354064252833234	-0.5314120193337036	Low	3.0969376078720545	Low	5.024777170971622	High	69.43459306080024	High	68.01	post	0	0	1	3	30	2	1	1	1298	542	1	1298	0	0	0	0	0	0.47774304635797776	58.16	4.77	0.18098655302820144
MB-5226	LumB	0.05451489110133921	0.24931559943297157	-0.3775216247194063	0.31253902079520895	-0.4810181328942374	-0.04033241868400706	High	2.7342952240822402	Low	4.979625800293715	Low	37.55832077526706	High	75.53	post	0	0	0	3	15	1	0	0	6018	6018	0	6018	0	1	0	0	0	1.2845344272694736	56.18	2.36	0.23288494367451978
MB-5227	LumB	-0.021613833476301893	-0.03875894601086651	0.013400576755307174	0.0772703264381517	-0.19925561435485134	-0.06251906109808278	High	3.3843763522947636	High	5.015629829624157	High	33.53927021725384	High	74.46	post	1	0	1	2	15	2	0	1	5611	5611	0	5611	0	1	0	1	0	1.0185263424577677	61.16	1.39	0.0074842137888513766
MB-5228	Her2	-0.0661383304374838	0.2549349261780414	-0.03184438132175145	0.08274504192227182	-0.1073358153972265	-0.03148825882135145	High	3.085161368937037	Low	4.9827191747751325	Low	70.93986303905025	High	72.56	post	0	0	1	3	30	2	0	1	5422	5422	0	5422	0	1	0	1	1	2.0442582419961552	50.29	3.53	0.05714372391100879
MB-5229	Basal	0.28083574296874925	0.2636761011148168	-0.1622478432954395	-0.26441915311899516	0.0801056555179301	-0.1108569693129419	High	3.725793934780528	High	4.984978338501884	Low	55.309611857109914	High	39.99	pre	1	2	0	3	25	2	1	1	1019	1019	0	778	1	0	1	0	0	0.8775908295320117	57.27	7.14	0.04003078078529604
MB-5230	LumA	-0.3216138421273721	-0.37937659794279377	0.5314121190706758	-0.26038515223595926	0.44932165049505646	0.3766392217372304	High	2.746341979038001	Low	5.022649925135717	High	11.34106386330755	Low	48.17	pre	0	0	0	2	15	1	0	0	5295	5295	0	5295	0	1	0	1	1	0.5780903270110533	87.88	1.81	-0.3021745893578043
MB-5231	Her2	0.07877041533585578	0.5738917545029045	-0.2922190285996016	0.06137444200618884	-0.20621923548800472	-0.3095455951929465	Low	3.092530432583736	Low	5.009037259227628	High	61.29528207742658	High	61.28	post	0	0	1	NA	25	2	1	1	497	497	0	424	1	0	1	0	0	NA	NA	NA	0.1862761226924293
MB-5232	Basal	0.6275216319286316	-0.12833197489595455	-0.32925072995566546	-0.4802382003614151	0.3120182517386043	-0.4534156784759735	Low	2.7409548709058438	Low	5.003410253235156	High	60.07147288722534	High	74.53	post	0	0	0	2	14	1	0	1	6336	6336	0	6336	0	0	0	0	1	0.1729784222102539	54.07	3.23	0.017466706710717816
MB-5233	LumB	-0.30413065238209686	0.1682916317497847	0.07329491085519263	0.3577294354492181	-0.35941890041737945	-0.30016773602823404	Low	3.0866874579083436	Low	4.988169492529798	Low	39.52812679614729	High	79.59	post	0	0	1	2	30	2	0	1	6271	6271	0	6271	0	1	0	1	1	1.3543050094910034	44.7	1.45	0.062345963653423986
MB-5235	Basal	0.6611431506695457	-0.08890063081302839	-0.46743517198082224	-0.3426499559578697	0.20021611382149318	-0.5081579783155143	Low	2.3932124980507643	Low	5.011473207324158	High	72.13235085272656	High	59.04	post	0	0	0	2	6	1	1	1	6126	6126	0	6126	0	0	0	0	0	-0.23667191935393478	77.24	3.04	0.10250755043908341
MB-5236	Basal	0.7597502620625406	-0.008837231804212439	-0.7124399821199687	-0.09566344951199389	-0.1343738753831945	-0.49748399227437823	Low	4.075965754163976	High	4.985591979157056	Low	97.39377985347672	High	63.02	post	3	2	1	3	65	3	0	0	5000	5000	0	5000	0	0	0	0	1	1.8419771682394663	21.87	7.9	0.2571540458196523
MB-5238	Normal	0.3604226809025986	0.006916094455470604	-0.04145052953344118	-0.5705710058493972	0.4341937838954473	-0.14905459078872174	High	3.3815910076482636	High	5.005682170172371	High	100	High	46.03	pre	2	2	0	3	20	2	1	1	1324	510	1	936	1	1	1	0	1	2.629071845703682	47.16	8.08	-0.09828708592420496
MB-5239	LumB	-0.3183477517353976	-0.002929734456831298	0.07473583308694609	0.29832397006451106	-0.3094729281520034	0.3526989959021109	High	2.7369182873339946	Low	4.988993883335695	Low	26.686045049997613	Int	69.5	post	0	0	0	2	15	1	0	0	5764	4975	1	5764	0	1	0	1	0	0.48691944533950954	74.4	1.39	0.026935374143686235
MB-5240	LumA	-0.2755043307112614	-0.5570818027014135	0.7085975228352929	-0.48724967808669173	0.6430543929167172	0.5207380332925676	High	2.738430125547324	Low	4.994393305526157	Low	37.57614633045689	High	56.92	post	0	0	0	2	12	1	0	1	3115	3115	0	3115	0	1	0	1	0	0.20676526531341488	87.51	1.24	-0.4336156165836714
MB-5243	LumB	-0.03962536137322013	0.11262667706999004	-0.21609030402196044	0.2104403793983721	-0.34044903595120296	-0.021500457597145542	High	4.078386834920913	High	4.994238696146119	Low	39.98203607466061	High	62.79	post	2	0	1	1	55	NA	0	1	1153	1153	0	1150	1	1	0	0	0	1.434390041385919	71.78	2.55	0.13340592380882993
MB-5244	LumB	-0.25576369613623906	-0.09317516141397897	0.1021133554902618	0.341065169896677	-0.27479889740623265	0.05603842671596444	High	3.078996283248962	Low	4.960701011603435	Low	31.066148756219025	High	69.2	post	0	0	1	3	40	2	1	1	6506	3611	1	6506	0	1	0	1	0	1.969584039322105	56.13	3.61	0.019757244033057272
MB-5251	LumA	-0.36671470798125544	-0.3333653584404268	0.5941882976340682	-0.11823464492898039	0.3846800363900601	0.40195181720621026	High	3.368464339098173	High	4.958801211064904	Low	22.03881745574458	Int	76.77	post	1	0	1	NA	20	2	1	1	3374	3374	0	2602	1	1	0	1	0	NA	NA	NA	-0.2875575679411627
MB-5253	LumA	-0.38381365179806315	-0.25733634786396875	0.5805475671734688	-0.17591125279238634	0.36960019476378303	0.10559621904981055	High	3.0863852269410805	Low	4.987090096218145	Low	16.922445959386962	Low	69.59	post	0	0	1	2	30	2	0	1	3062	3062	0	3062	0	1	0	1	0	1.0096962363786208	70.07	1.58	-0.2879168053148077
MB-5256	LumA	-0.3168587987625857	-0.13471975658052115	0.31781941358375465	0.09801661669376482	-0.044759275145510105	0.3059621855934222	High	3.728503510199962	High	4.994655393571293	Low	31.9918609798143	High	70.31	post	3	0	1	2	23	2	1	1	3242	3242	0	2541	1	1	0	1	0	1.794692700278616	58.21	3.07	-0.11752408950670251
MB-5258	Basal	0.774879945495952	-0.01777052047586197	-0.6343900278999897	-0.28967968245800557	0.02626966041265454	-0.4601250411304019	Low	3.0909531977349323	Low	5.003404277624757	High	68.5799959035195	High	72.77	post	0	0	1	3	30	2	0	1	3032	3032	0	3032	0	0	0	0	0	0.5205006983579776	51.33	4.4	0.18567781733834943
MB-5259	Her2	0.2328050019103006	0.5033379853703607	-0.3023535149629342	-0.1515631760340626	-0.07050066085151163	-0.5670936298140729	Low	3.736340527431151	High	5.022644740825538	High	56.39062704336057	High	41.28	pre	1	2	0	3	35	2	1	1	1385	795	1	859	1	0	1	0	1	1.0809548682930876	50.68	7.85	0.13998147293952154
MB-5260	LumB	-0.3281460229113211	-0.1328946760992164	0.11119116555030861	0.2780098941892232	-0.2107816079545535	0.1142878933975928	High	2.739675871342494	Low	4.998842397651764	Low	47.775330119212086	High	72.23	post	0	0	0	3	15	1	0	1	6063	6063	0	6063	0	1	0	1	0	1.2571026728229486	63.17	2.58	-0.006217382901055626
MB-5261	LumB	-0.40120078006122156	0.07617309587761374	0.024687800904042604	0.4247706882196716	-0.400240127749658	0.24024092868299857	High	2.7423479076397523	Low	5.008385384427687	High	67.49586862233775	High	66.12	post	0	0	0	2	15	1	0	1	3494	3494	0	3494	0	1	0	1	1	0.7193189071512163	77.1	1.83	0.07838413848540256
MB-5264	LumA	-0.4078770530683459	-0.4323039319006313	0.7343900307836798	-0.38990539487343295	0.5023412210536864	0.12008234296278095	High	2.7376642716863815	Low	4.991658113165649	Low	39.51504593268888	High	46.4	pre	0	0	0	3	18	1	0	0	5979	5979	0	5979	0	1	0	1	1	1.4570655874746443	77.45	3.89	-0.4116411757688338
MB-5266	Her2	0.03727185506135615	0.3908073651678077	-0.3238712869571192	0.2756087031874161	-0.4319846351221711	-0.24923757406052754	High	3.085277123638355	Low	4.983132584422696	Low	48.812921638509636	High	76.83	post	0	0	1	3	30	2	0	1	2509	2509	0	2299	1	1	1	0	0	2.1345000493086093	41.24	3.22	0.22226671587173097
MB-5267	Normal	0.05513929073509904	-0.42058499407330613	0.31114314057663034	-0.3659895324954344	0.41560811921592755	-0.03156450157878813	High	2.7381490802714388	Low	4.993389572397995	Low	68.93378337740144	High	52.77	post	0	0	0	2	15	1	1	1	2132	2132	0	1390	1	1	0	1	1	0.6042995915436526	86.44	1.82	-0.237679495022046
MB-5268	LumA	-0.27108550253388414	-0.40560012275311985	0.6170509303778898	-0.43759304816932143	0.5526233681323872	0.3828911278470387	High	3.088692248036942	Low	4.995329457274794	Low	44.67552777624894	High	47.98	pre	0	0	0	2	30	2	0	0	5584	5438	1	5584	0	1	0	1	0	0.8370037161371594	85.55	2.28	-0.37267000726449506
MB-5270	LumB	-0.5702209578459023	0.013063733971444474	0.3333333429456336	0.36056284083135043	-0.20156081307479176	-0.0713632209607384	High	3.724480042364151	High	4.980285865586254	Low	29.515490080611837	Int	67.1	post	1	0	1	3	35	2	0	1	5635	5635	0	5635	0	1	0	1	0	2.339860387465244	49.31	4.91	-0.057347283026026596
MB-5271	LumB	-0.06488953116996413	0.27116853677490993	-0.3015369923649406	0.40095087348174546	-0.4520590739749857	-0.23520890669217728	High	3.0871049914110653	Low	4.989660683610946	Low	85.92181118451157	High	58.25	post	0	0	1	2	40	2	0	0	5025	5025	0	5025	0	1	0	0	1	1.3872899963538763	75.17	2.53	0.22403702615937227
MB-5272	Basal	0.5784822453079554	0.10801594743300964	-0.5065321952023994	-0.20611823559511933	-0.03707527941237533	-0.18488868678396433	High	2.7446423444632666	Low	5.016579801654524	High	66.70170900087412	High	40.71	pre	0	0	0	3	20	1	1	1	6058	3434	1	5519	1	1	0	0	1	1.5569750645398666	76.38	4.25	0.16669977813929732
MB-5273	LumB	-0.049471663290202104	0.02612746794288895	-0.22574448297470864	0.4623253154879343	-0.4691559644812106	-0.32517536046746714	Low	2.7346497819086917	Low	4.980892078245328	Low	51.858629570248254	High	60.33	post	0	0	1	3	20	1	1	1	1826	1344	1	1344	1	1	0	1	1	1.6303820557061035	69.97	3.08	0.18374965976226243
MB-5275	Her2	-0.2910182600731403	0.2596897411161775	0.2321325715354823	0.11007059552283634	-0.11540401091701802	0.10056419705898925	High	NA	NA	4.982943273272911	Low	62.07876496371141	High	72.19	post	0	0	0	2	NA	NA	0	1	2279	2279	0	2113	1	1	0	0	0	NA	NA	NA	-0.03699698142152734
MB-5277	LumA	-0.2138808899332718	-0.5312425053608358	0.6029779232477643	-0.46563895907042807	0.5871533239581616	0.09225373649839044	High	2.743746544107485	Low	5.01338051466959	High	18.095564821955765	Int	35.78	pre	0	0	0	2	18	NA	1	1	6632	6632	0	4597	1	1	0	1	0	0.5738735470091412	89.59	1.83	-0.3865525996304022
MB-5278	Normal	-0.1474063443083789	-0.39815571552674517	0.5372238387387481	-0.4504634319390073	0.599831916917834	0.2140134201247785	High	2.739993443796	Low	4.999976584985713	Low	48.47141370694453	High	47.92	pre	0	0	0	NA	20	1	1	1	2999	2999	0	2589	1	1	0	1	0	NA	NA	NA	-0.3414116975957744
MB-5279	LumB	-0.48986552805511774	0.06363767467707328	0.24870317720064708	0.35427172040661586	-0.18652899642184684	0.3616956412796399	High	3.0796752168199473	Low	4.963125774356954	Low	27.782693551366986	Int	66.55	post	0	0	0	3	40	2	0	1	2063	2063	0	918	1	1	0	0	0	1.9460932817685879	59.26	4.93	-0.019933339996205446
MB-5280	Normal	-0.2658981824995717	-0.5418567892126345	0.5213256634484016	-0.30327042352823363	0.5415295992926739	0.10216529496515966	High	2.387658749218403	Low	4.991638390065724	Low	56.82572332563885	High	45.85	pre	0	0	0	3	2	NA	1	1	2336	2336	0	1724	1	1	0	1	1	-0.19833292928809798	92.86	0.87	-0.325320646814445
MB-5281	Her2	-0.062295871152807894	0.26444455605431355	0.1777617726573184	-0.2662440582803685	0.16578220794238294	0.3884568491399168	High	2.743381167678555	Low	5.0120755988519825	High	51.25150697127181	High	55.72	post	0	0	0	3	15	1	0	0	2379	2379	0	2379	0	0	0	0	0	0.03150621565747107	74.6	3.86	-0.0930565829390958
MB-5284	LumA	-0.5974543880260427	-0.31516258206109793	0.7850144318592847	-0.14176631674668974	0.3831912622167652	0.4607349831898954	High	4.359213025498772	High	4.961475091067045	Low	0.9344462078033544	Low	68.18	post	5	0	1	3	40	2	0	1	1960	1960	0	1960	0	1	0	1	0	3.2257125818618566	22.46	7.36	-0.3672033889325293
MB-5287	LumA	-0.44145054106820153	-0.19072091029634564	0.6428914690673352	-0.29227296873995723	0.4015368020296245	0.33310460724088253	High	2.734446787638444	Low	4.980167098708728	Low	10.132596583105009	Low	69.46	post	0	0	0	2	20	1	0	1	3720	3720	0	3720	0	1	0	1	0	0.7032152727189102	72.95	1.7	-0.3307649185820557
MB-5288	LumB	-0.29111432155525724	0.19408290065664385	0.06738712970500345	0.34529126605985744	-0.36306879839061845	0.09820067157845197	High	3.728610506389586	High	4.995037522819949	Low	45.21941283040603	High	70.1	post	2	0	1	2	35	2	0	1	3852	3852	0	3852	0	1	0	0	0	1.9059259552157441	56.37	3.38	0.06523959909510044
MB-5289	LumA	-0.5825168275568652	-0.23101676618620562	0.7817963722083686	-0.13691591092303945	0.36143594929732736	0.39630985315589545	High	3.722859789970569	High	4.974499249894889	Low	13.317268113521106	Low	65.45	post	2	0	1	3	26	2	0	1	2610	2610	0	2610	0	1	0	1	0	2.3875066824103794	49.18	5.19	-0.35414927938333235
MB-5290	LumA	-0.518155634538544	-0.03765429203533996	0.6464457439056603	-0.04370167623288877	0.22168327690093848	0.4415218083158505	High	3.083283560297853	Low	4.976012715349475	Low	33.77078206016067	High	69.42	post	0	0	0	2	22	2	0	1	1108	1108	0	1108	0	1	0	1	0	0.774640906881289	72.45	1.82	-0.260269235232657
MB-5291	LumB	-0.13246878383920135	-0.08453004334464072	-0.09303554543021503	0.3202708558210277	-0.318645698058433	-0.02523635271154317	High	2.732463633400763	Low	4.973084405002725	Low	76.29328347965705	High	67.25	post	0	0	1	2	15	1	0	0	4606	4606	0	4606	0	1	0	1	1	0.7294233409105393	75.72	1.27	0.08852733789179254
MB-5292	Her2	0.002689721499273124	0.6422362156843954	-0.452209427065294	0.4731786988161023	-0.6293192505437387	-0.3985971358789961	Low	2.390726300302835	Low	5.002593929652982	High	77.83835126482613	High	82.06	post	0	0	0	2	5	NA	1	1	1453	283	1	1313	1	1	1	0	1	0.3410387493835402	41.85	0.68	0.3397851378869946
MB-5293	LumB	-0.37070125948910665	0.17391095849485455	0.17026897705220045	0.30327042352823363	-0.31494777511186195	-0.08112229391263424	High	3.083260654250366	Low	4.975930908037021	Low	34.06660277311828	High	70.86	post	0	0	0	2	30	2	1	1	6269	6269	0	6269	0	1	0	1	0	1.020717931277719	68.01	2.19	0.014194997258672792
[truncated: 703 more rows]
